# Supplementary material for: Penta­aqua­[2-(5-carboxyl­ato-2-oxido-1-pyridinio)acetato]zinc(II) monohydrate
Source: Acta Crystallogr Sect E Struct Rep Online. 2010 Jun 9;66(Pt 7):m759. doi: 10.1107/S1600536810017538 (PMC3006712; doi:10.1107/S1600536810017538)
Supplement: Supplementary file 1 [file e-66-0m759-sup1.cif]

##############################################################################
###                                                                        ###
###        Electronic paper (Acta Crystallographica Section E)             ###
###                                                                        ###
##############################################################################
#                                                                            #
# This CIF contains the data in a paper accepted for publication in Acta     #
# Crystallographica Section E. It conforms to the requirements of Notes      #
# for Authors for Section E, and has been peer reviewed under the auspices   #
# of the IUCr Commission on Journals.                                        #
#                                                                            #
# Full details of the Crystallographic Information File format               #
# are given in the paper "The Crystallographic Information File (CIF):       #
# a New Standard Archive File for Crystallography" by S. R. Hall, F. H.      #
# Allen and I. D. Brown [Acta Cryst. (1991), A47, 655-685].                  #
#                                                                            #
# The current version of the core CIF dictionary is obtainable from          #
# ftp://ftp.iucr.org/pub/cif_core.dic. The current version number is 2.4.    #
#                                                                            #
# Software is freely available for graphical display of the structure(s) in  #
# this CIF.  For information consult the CIF home page http://www.iucr.org/  #
# cif/home.html                                                              #
#                                                                            #
# This file may be used for bona fide research purposes within the           #
# scientific community so long as proper attribution is given to the journal # 
# article from which it was obtained.                                        #
#                                                                            #
##############################################################################
                                             
data_I
_audit_creation_method     SHELXL97
_chemical_name_systematic
;
Pentaaqua[2-(5-carboxylato-2-oxido-1-pyridinio)acetato]zinc(II) monohydrate
;
_chemical_name_common     ?
_chemical_formula_moiety     'C8 H15 N O10 Zn , H2 O'
_chemical_formula_sum     'C8 H17 N O11 Zn'
_chemical_formula_iupac     '[Zn (C8 H5 N O5) (H2 O)5] , H2 O'
_chemical_formula_weight     368.60
_chemical_melting_point     ?
_symmetry_cell_setting     monoclinic
_symmetry_space_group_name_H-M     'P 21/c'
_symmetry_space_group_name_Hall     '-P 2ybc'
loop_
    _symmetry_equiv_pos_as_xyz
    'x, y, z'
    '-x, y+1/2, -z+1/2'
    '-x, -y, -z'
    'x, -y-1/2, z-1/2'
_cell_length_a     10.9584(4)
_cell_length_b     7.5548(4)
_cell_length_c     16.6510(7)
_cell_angle_alpha     90.00
_cell_angle_beta     103.498(3)
_cell_angle_gamma     90.00
_cell_volume     1340.43(10)
_cell_formula_units_Z     4
_cell_measurement_reflns_used     6642
_cell_measurement_theta_min     1.91
_cell_measurement_theta_max     27.57
_cell_measurement_temperature     293(2)
_exptl_crystal_description     prism
_exptl_crystal_colour     colourless
_exptl_crystal_size_max     0.357
_exptl_crystal_size_mid     0.085
_exptl_crystal_size_min     0.045
_exptl_crystal_density_diffrn     1.826
_exptl_crystal_density_meas     ?
_exptl_crystal_density_method     'not measured'
_exptl_crystal_F_000     760
_exptl_absorpt_coefficient_mu     1.892
_exptl_absorpt_correction_type     multi-scan
_exptl_absorpt_process_details     '(SADABS; Sheldrick, 1996)'
_exptl_absorpt_correction_T_min     0.824
_exptl_absorpt_correction_T_max     0.918
_exptl_special_details
;
;
_diffrn_ambient_temperature     293(2)
_diffrn_radiation_type     MoK\a
_diffrn_radiation_wavelength     0.71073
_diffrn_radiation_source     'fine-focus sealed tube'
_diffrn_radiation_monochromator     graphite
_diffrn_measurement_device_type     'Bruker APEXII area-detector'
_diffrn_measurement_method     \w
_diffrn_detector_area_resol_mean     ?
_diffrn_reflns_number     19343
_diffrn_reflns_av_R_equivalents     0.0995
_diffrn_reflns_av_sigmaI/netI     0.0602
_diffrn_reflns_theta_min     1.91
_diffrn_reflns_theta_max     27.57
_diffrn_reflns_theta_full     27.57
_diffrn_measured_fraction_theta_max     0.995
_diffrn_measured_fraction_theta_full     0.995
_diffrn_reflns_limit_h_min     -14
_diffrn_reflns_limit_h_max     14
_diffrn_reflns_limit_k_min     -9
_diffrn_reflns_limit_k_max     8
_diffrn_reflns_limit_l_min     -21
_diffrn_reflns_limit_l_max     19
_diffrn_standards_number     ?
_diffrn_standards_interval_count     ?
_diffrn_standards_interval_time     ?
_diffrn_standards_decay_%     0
_refine_special_details
;
Refinement of <i>F</i>^2^ against ALL reflections. The weighted <i>R</i>-factor
wR and goodness of fit <i>S</i> are based on <i>F</i>^2^, conventional
<i>R</i>-factors <i>R</i> are based on <i>F</i>, with <i>F</i> set to zero for
negative <i>F</i>^2^. The threshold expression of <i>F</i>^2^ >
\s(<i>F</i>^2^) is used only for calculating <i>R</i>-factors(gt) etc. and is
not relevant to the choice of reflections for refinement. <i>R</i>-factors
based on <i>F</i>^2^ are statistically about twice as large as those based on
<i>F</i>, and <i>R</i>- factors based on ALL data will be even larger.
;
_reflns_number_total     3086
_reflns_number_gt     2233
_reflns_threshold_expression     I>2\s(I)
_refine_ls_structure_factor_coef     Fsqd
_refine_ls_matrix_type     full
_refine_ls_R_factor_gt     0.0355
_refine_ls_wR_factor_gt     0.0786
_refine_ls_wR_factor_ref     0.0836
_refine_ls_goodness_of_fit_ref     1.003
_refine_ls_restrained_S_all     1.001
_refine_ls_number_reflns     3086
_refine_ls_number_parameters     226
_refine_ls_number_restraints     18
_refine_ls_hydrogen_treatment     mixed
_refine_ls_weighting_scheme     calc
_refine_ls_weighting_details
       'calc w = 1/[\s^2^(Fo^2^)+(0.0382P)^2^+0.0000P] where P=(Fo^2^+2Fc^2^)/3'
_atom_sites_solution_hydrogens     geom
_atom_sites_solution_primary     direct
_atom_sites_solution_secondary     difmap
_refine_ls_shift/su_max     0.000
_refine_ls_shift/su_mean     0.000
_refine_diff_density_max     0.483
_refine_diff_density_min     -0.795
_refine_ls_extinction_method     none
_refine_ls_extinction_coef     ?
loop_
    _atom_type_symbol
    _atom_type_description
    _atom_type_scat_dispersion_real
    _atom_type_scat_dispersion_imag
    _atom_type_scat_source
    'C' 'C' 0.0033 0.0016
                         'International Tables Vol C Tables 4.2.6.8 and 6.1.1.4'
    'H' 'H' 0.0000 0.0000
                         'International Tables Vol C Tables 4.2.6.8 and 6.1.1.4'
    'N' 'N' 0.0061 0.0033
                         'International Tables Vol C Tables 4.2.6.8 and 6.1.1.4'
    'O' 'O' 0.0106 0.0060
                         'International Tables Vol C Tables 4.2.6.8 and 6.1.1.4'
    'Zn' 'Zn' 0.2839 1.4301
                         'International Tables Vol C Tables 4.2.6.8 and 6.1.1.4'
_computing_data_collection     'APEX2 (Bruker, 2006)'
_computing_cell_refinement     'SAINT (Bruker, 2006)'
_computing_data_reduction     'SAINT (Bruker, 2006)'
_computing_structure_solution     'SHELXS97 (Sheldrick, 2008)'
_computing_structure_refinement     'SHELXL97 (Sheldrick, 2008)'
_computing_molecular_graphics     'SHELXTL (Sheldrick, 2008)'
_computing_publication_material     'SHELXTL (Sheldrick, 2008)'
loop_
    _atom_site_type_symbol
    _atom_site_label
    _atom_site_fract_x
    _atom_site_fract_y
    _atom_site_fract_z
    _atom_site_U_iso_or_equiv
    _atom_site_adp_type
    _atom_site_calc_flag
    _atom_site_refinement_flags
    _atom_site_occupancy
    _atom_site_disorder_assembly
    _atom_site_disorder_group
    Zn Zn1 0.14951(2) 0.39964(4) 0.404996(17) 0.02275(11) Uani d . 1 . .
    O O1 -0.56142(14) 0.8182(2) 0.07024(11) 0.0314(4) Uani d . 1 . .
    O O1W 0.0969(2) 0.0417(3) 0.59084(15) 0.0564(6) Uani d D 1 . .
    H H1WA 0.1593(19) -0.021(4) 0.592(2) 0.068 Uiso d D 1 . .
    H H1WB 0.038(2) -0.002(4) 0.5579(17) 0.068 Uiso d D 1 . .
    O O2 -0.70407(16) 0.6153(2) 0.01860(11) 0.0357(5) Uani d . 1 . .
    O O2W 0.16338(18) 0.1231(2) 0.40753(11) 0.0324(5) Uani d D 1 . .
    H H2WA 0.149(2) 0.061(3) 0.3650(11) 0.039 Uiso d D 1 . .
    H H2WB 0.207(2) 0.071(3) 0.4456(11) 0.039 Uiso d D 1 . .
    O O3 -0.30374(16) 0.1584(2) 0.26291(11) 0.0322(4) Uani d . 1 . .
    O O3W 0.13340(17) 0.6755(3) 0.41312(11) 0.0331(5) Uani d D 1 . .
    H H3WA 0.183(2) 0.732(3) 0.4479(12) 0.040 Uiso d D 1 . .
    H H3WB 0.120(2) 0.730(3) 0.3697(10) 0.040 Uiso d D 1 . .
    O O4 -0.08994(16) 0.4075(2) 0.22554(10) 0.0290(4) Uani d . 1 . .
    O O4W 0.12338(18) 0.3724(2) 0.52419(11) 0.0306(4) Uani d D 1 . .
    H H4WA 0.092(2) 0.452(2) 0.5466(16) 0.037 Uiso d D 1 . .
    H H4WB 0.103(2) 0.276(2) 0.5380(16) 0.037 Uiso d D 1 . .
    O O5 -0.04711(15) 0.3999(2) 0.36330(10) 0.0263(4) Uani d . 1 . .
    O O5W 0.33859(16) 0.4349(3) 0.45253(12) 0.0348(5) Uani d D 1 . .
    H H5WA 0.400(2) 0.396(3) 0.4376(16) 0.042 Uiso d D 1 . .
    H H5WB 0.357(2) 0.520(3) 0.4830(15) 0.042 Uiso d D 1 . .
    O O6W 0.17072(18) 0.3938(2) 0.28435(11) 0.0302(4) Uani d D 1 . .
    H H6WB 0.2178(19) 0.467(3) 0.2718(16) 0.036 Uiso d D 1 . .
    H H6WA 0.1020(16) 0.399(3) 0.2526(15) 0.036 Uiso d D 1 . .
    N N1 -0.34860(18) 0.4432(3) 0.22449(12) 0.0223(5) Uani d . 1 . .
    C C1 -0.4197(2) 0.5668(3) 0.17514(15) 0.0233(6) Uani d . 1 . .
    H H1A -0.3972 0.6854 0.1826 0.028 Uiso calc R 1 . .
    C C2 -0.5222(2) 0.5226(3) 0.11561(14) 0.0224(5) Uani d . 1 . .
    C C3 -0.5541(2) 0.3417(3) 0.10731(15) 0.0287(6) Uani d . 1 . .
    H H3A -0.6260 0.3074 0.0687 0.034 Uiso calc R 1 . .
    C C4 -0.4824(2) 0.2166(3) 0.15441(15) 0.0279(6) Uani d . 1 . .
    H H4A -0.5046 0.0981 0.1462 0.033 Uiso calc R 1 . .
    C C5 -0.3744(2) 0.2628(3) 0.21590(15) 0.0248(6) Uani d . 1 . .
    C C6 -0.2487(2) 0.4933(3) 0.29580(14) 0.0269(6) Uani d . 1 . .
    H H6A -0.2699 0.4489 0.3455 0.032 Uiso calc R 1 . .
    H H6B -0.2454 0.6214 0.2996 0.032 Uiso calc R 1 . .
    C C7 -0.1195(2) 0.4249(3) 0.29292(15) 0.0216(5) Uani d . 1 . .
    C C8 -0.6009(2) 0.6622(3) 0.06435(14) 0.0240(6) Uani d . 1 . .
loop_
    _atom_site_aniso_label
    _atom_site_aniso_U_11
    _atom_site_aniso_U_22
    _atom_site_aniso_U_33
    _atom_site_aniso_U_12
    _atom_site_aniso_U_13
    _atom_site_aniso_U_23
    Zn1 0.02172(18) 0.0210(2) 0.02425(17) 0.00083(12) 0.00280(12) -0.00019(12)
    O1 0.0270(10) 0.0199(11) 0.0432(11) -0.0037(8) -0.0001(8) 0.0073(9)
    O1W 0.0464(15) 0.0551(16) 0.0705(17) 0.0124(12) 0.0194(12) 0.0136(13)
    O2 0.0303(11) 0.0272(11) 0.0393(11) -0.0024(8) -0.0125(8) -0.0002(8)
    O2W 0.0466(13) 0.0209(11) 0.0242(10) 0.0051(8) -0.0032(9) -0.0027(8)
    O3 0.0332(10) 0.0268(11) 0.0346(10) 0.0082(8) 0.0040(8) 0.0064(8)
    O3W 0.0361(11) 0.0223(11) 0.0341(11) 0.0003(8) -0.0053(9) -0.0004(8)
    O4 0.0275(10) 0.0371(11) 0.0215(9) 0.0010(8) 0.0042(8) 0.0006(8)
    O4W 0.0394(12) 0.0296(12) 0.0237(10) 0.0038(9) 0.0093(8) -0.0017(8)
    O5 0.0196(9) 0.0366(11) 0.0205(9) 0.0013(7) 0.0003(7) 0.0007(8)
    O5W 0.0203(10) 0.0372(13) 0.0448(12) 0.0009(8) 0.0036(9) -0.0134(9)
    O6W 0.0278(11) 0.0356(12) 0.0258(10) -0.0059(8) 0.0035(8) 0.0019(8)
    N1 0.0183(11) 0.0221(13) 0.0242(11) 0.0009(9) 0.0002(8) -0.0009(9)
    C1 0.0237(14) 0.0203(15) 0.0260(13) 0.0004(10) 0.0058(11) 0.0006(11)
    C2 0.0210(13) 0.0208(14) 0.0239(13) 0.0004(11) 0.0026(10) -0.0001(11)
    C3 0.0243(14) 0.0286(16) 0.0298(14) -0.0037(11) -0.0004(11) -0.0039(12)
    C4 0.0286(14) 0.0187(14) 0.0339(14) -0.0023(11) 0.0025(11) -0.0032(12)
    C5 0.0255(13) 0.0245(16) 0.0262(13) 0.0031(11) 0.0096(11) 0.0031(11)
    C6 0.0263(14) 0.0267(16) 0.0247(13) 0.0027(12) -0.0002(11) -0.0034(11)
    C7 0.0221(13) 0.0142(14) 0.0267(13) -0.0036(10) 0.0021(10) -0.0005(10)
    C8 0.0225(13) 0.0264(16) 0.0223(13) 0.0027(11) 0.0034(10) 0.0002(11)
_geom_special_details
;
All esds (except the esd in the dihedral angle between two l.s. planes) are
estimated using the full covariance matrix. The cell esds are taken into
account individually in the estimation of esds in distances, angles and
torsion angles; correlations between esds in cell parameters are only used
when they are defined by crystal symmetry. An approximate (isotropic)
treatment of cell esds is used for estimating esds involving l.s. planes.
;
loop_
    _geom_bond_atom_site_label_1
    _geom_bond_atom_site_label_2
    _geom_bond_site_symmetry_2
    _geom_bond_distance
    _geom_bond_publ_flag
    Zn1 O5W . 2.0554(17) ?
    Zn1 O6W . 2.0759(18) ?
    Zn1 O4W . 2.0805(18) ?
    Zn1 O2W . 2.0945(18) ?
    Zn1 O3W . 2.0988(19) ?
    Zn1 O5 . 2.1039(16) ?
    O1 C8 . 1.251(3) ?
    O1W H1WA . 0.829(17) ?
    O1W H1WB . 0.812(17) ?
    O2 C8 . 1.257(3) ?
    O2W H2WA . 0.832(15) ?
    O2W H2WB . 0.802(15) ?
    O3 C5 . 1.246(3) ?
    O3W H3WA . 0.813(15) ?
    O3W H3WB . 0.816(15) ?
    O4 C7 . 1.245(3) ?
    O4W H4WA . 0.823(15) ?
    O4W H4WB . 0.809(15) ?
    O5 C7 . 1.267(3) ?
    O5W H5WA . 0.821(16) ?
    O5W H5WB . 0.812(16) ?
    O6W H6WB . 0.816(15) ?
    O6W H6WA . 0.814(16) ?
    N1 C1 . 1.362(3) ?
    N1 C5 . 1.392(3) ?
    N1 C6 . 1.464(3) ?
    C1 C2 . 1.355(3) ?
    C1 H1A . 0.9300 ?
    C2 C3 . 1.409(4) ?
    C2 C8 . 1.498(3) ?
    C3 C4 . 1.356(3) ?
    C3 H3A . 0.9300 ?
    C4 C5 . 1.416(3) ?
    C4 H4A . 0.9300 ?
    C6 C7 . 1.518(3) ?
    C6 H6A . 0.9700 ?
    C6 H6B . 0.9700 ?
loop_
    _geom_angle_atom_site_label_1
    _geom_angle_atom_site_label_2
    _geom_angle_atom_site_label_3
    _geom_angle_site_symmetry_1
    _geom_angle_site_symmetry_3
    _geom_angle
    _geom_angle_publ_flag
    O5W Zn1 O6W . . 92.57(8) ?
    O5W Zn1 O4W . . 89.79(8) ?
    O6W Zn1 O4W . . 172.96(8) ?
    O5W Zn1 O2W . . 93.41(8) ?
    O6W Zn1 O2W . . 88.53(7) ?
    O4W Zn1 O2W . . 84.70(7) ?
    O5W Zn1 O3W . . 86.50(7) ?
    O6W Zn1 O3W . . 96.52(7) ?
    O4W Zn1 O3W . . 90.25(7) ?
    O2W Zn1 O3W . . 174.95(8) ?
    O5W Zn1 O5 . . 171.74(7) ?
    O6W Zn1 O5 . . 91.03(7) ?
    O4W Zn1 O5 . . 87.51(7) ?
    O2W Zn1 O5 . . 94.10(7) ?
    O3W Zn1 O5 . . 85.71(6) ?
    H1WA O1W H1WB . . 107(3) ?
    Zn1 O2W H2WA . . 123.1(17) ?
    Zn1 O2W H2WB . . 122.1(18) ?
    H2WA O2W H2WB . . 111(2) ?
    Zn1 O3W H3WA . . 120.8(18) ?
    Zn1 O3W H3WB . . 116.6(19) ?
    H3WA O3W H3WB . . 109(2) ?
    Zn1 O4W H4WA . . 121.7(18) ?
    Zn1 O4W H4WB . . 118.0(19) ?
    H4WA O4W H4WB . . 111(2) ?
    C7 O5 Zn1 . . 132.66(16) ?
    Zn1 O5W H5WA . . 131.2(19) ?
    Zn1 O5W H5WB . . 114.9(18) ?
    H5WA O5W H5WB . . 112(2) ?
    Zn1 O6W H6WB . . 117.0(19) ?
    Zn1 O6W H6WA . . 109.4(19) ?
    H6WB O6W H6WA . . 110(2) ?
    C1 N1 C5 . . 122.35(19) ?
    C1 N1 C6 . . 121.7(2) ?
    C5 N1 C6 . . 115.59(19) ?
    C2 C1 N1 . . 122.1(2) ?
    C2 C1 H1A . . 118.9 ?
    N1 C1 H1A . . 118.9 ?
    C1 C2 C3 . . 117.1(2) ?
    C1 C2 C8 . . 120.8(2) ?
    C3 C2 C8 . . 122.0(2) ?
    C4 C3 C2 . . 121.5(2) ?
    C4 C3 H3A . . 119.3 ?
    C2 C3 H3A . . 119.3 ?
    C3 C4 C5 . . 121.4(2) ?
    C3 C4 H4A . . 119.3 ?
    C5 C4 H4A . . 119.3 ?
    O3 C5 N1 . . 118.3(2) ?
    O3 C5 C4 . . 126.2(2) ?
    N1 C5 C4 . . 115.5(2) ?
    N1 C6 C7 . . 114.4(2) ?
    N1 C6 H6A . . 108.7 ?
    C7 C6 H6A . . 108.7 ?
    N1 C6 H6B . . 108.7 ?
    C7 C6 H6B . . 108.7 ?
    H6A C6 H6B . . 107.6 ?
    O4 C7 O5 . . 125.4(2) ?
    O4 C7 C6 . . 120.3(2) ?
    O5 C7 C6 . . 114.1(2) ?
    O1 C8 O2 . . 124.0(2) ?
    O1 C8 C2 . . 118.4(2) ?
    O2 C8 C2 . . 117.6(2) ?
loop_
    _geom_torsion_atom_site_label_1
    _geom_torsion_atom_site_label_2
    _geom_torsion_atom_site_label_3
    _geom_torsion_atom_site_label_4
    _geom_torsion_site_symmetry_1
    _geom_torsion_site_symmetry_2
    _geom_torsion_site_symmetry_3
    _geom_torsion_site_symmetry_4
    _geom_torsion
    _geom_torsion_publ_flag
    O5W Zn1 O5 C7 . . . . 103.1(5) ?
    O6W Zn1 O5 C7 . . . . -12.8(2) ?
    O4W Zn1 O5 C7 . . . . 174.1(2) ?
    O2W Zn1 O5 C7 . . . . -101.4(2) ?
    O3W Zn1 O5 C7 . . . . 83.6(2) ?
    C5 N1 C1 C2 . . . . 1.6(4) ?
    C6 N1 C1 C2 . . . . -171.5(2) ?
    N1 C1 C2 C3 . . . . 1.0(3) ?
    N1 C1 C2 C8 . . . . 177.9(2) ?
    C1 C2 C3 C4 . . . . -2.8(4) ?
    C8 C2 C3 C4 . . . . -179.6(2) ?
    C2 C3 C4 C5 . . . . 2.1(4) ?
    C1 N1 C5 O3 . . . . 179.1(2) ?
    C6 N1 C5 O3 . . . . -7.4(3) ?
    C1 N1 C5 C4 . . . . -2.3(3) ?
    C6 N1 C5 C4 . . . . 171.2(2) ?
    C3 C4 C5 O3 . . . . 178.9(2) ?
    C3 C4 C5 N1 . . . . 0.5(4) ?
    C1 N1 C6 C7 . . . . -121.4(2) ?
    C5 N1 C6 C7 . . . . 65.1(3) ?
    Zn1 O5 C7 O4 . . . . 21.6(4) ?
    Zn1 O5 C7 C6 . . . . -154.06(16) ?
    N1 C6 C7 O4 . . . . 32.4(3) ?
    N1 C6 C7 O5 . . . . -151.6(2) ?
    C1 C2 C8 O1 . . . . 9.1(3) ?
    C3 C2 C8 O1 . . . . -174.2(2) ?
    C1 C2 C8 O2 . . . . -170.0(2) ?
    C3 C2 C8 O2 . . . . 6.7(3) ?
loop_
    _geom_hbond_atom_site_label_D
    _geom_hbond_atom_site_label_H
    _geom_hbond_atom_site_label_A
    _geom_hbond_site_symmetry_A
    _geom_hbond_distance_DH
    _geom_hbond_distance_HA
    _geom_hbond_distance_DA
    _geom_hbond_angle_DHA
    O1W H1WA O2 4_666 0.829(17) 2.25(2) 2.972(3) 145(3)
    O1W H1WB O2W 3_556 0.812(17) 2.58(3) 3.118(3) 125(3)
    O2W H2WA O4 2_545 0.832(15) 1.894(16) 2.716(2) 169(3)
    O2W H2WB O2 4_666 0.802(15) 1.964(18) 2.742(2) 163(2)
    O3W H3WA O2 4_676 0.813(15) 1.892(16) 2.701(2) 173(2)
    O3W H3WB O4 2 0.816(15) 2.042(17) 2.849(2) 170(3)
    O4W H4WA O5 3_566 0.823(15) 2.023(18) 2.810(2) 160(3)
    O5W H5WA O1 2_545 0.821(16) 1.900(18) 2.705(2) 166(3)
    O5W H5WB O1 4_676 0.812(16) 1.951(18) 2.742(2) 164(3)
    O6W H6WB O3 2 0.816(15) 1.889(17) 2.697(3) 171(3)
data_global
_journal_date_recd_electronic     2010-04-20
_journal_date_accepted     2010-05-12
_journal_name_full     'Acta Crystallographica, Section E'
_journal_year     2010
_journal_volume     66
_journal_issue      7
_journal_page_first     m759
_journal_page_last     m759
_journal_paper_category     QM
_journal_coeditor_code     IS2541
_publ_contact_author_name     'Dr Yun-Long Feng'
_publ_contact_author_address
;
Zhejiang Key Laboratory for Reactive Chemistry on Solid Surfaces
Institute of Physical Chemistry
Zhejiang Normal University
Jinhua
Zhejiang 321004
People's Republic of China
;
_publ_contact_author_email     sky37@zjnu.cn
_publ_contact_author_fax     '86-579-2282269'
_publ_contact_author_phone     '86-579-2282386'
_publ_section_title
;
Pentaaqua[2-(5-carboxylato-2-oxido-1-pyridinio)acetato]zinc(II) monohydrate
;
loop_
    _publ_author_name
    _publ_author_address
    'Jing Chen'
;
Zhejiang Key Laboratory for Reactive Chemistry on Solid Surfaces
Institute of Physical Chemistry
Zhejiang Normal University
Jinhua
Zhejiang 321004
People's Republic of China
;
    'Yun-Long Feng'
;
Zhejiang Key Laboratory for Reactive Chemistry on Solid Surfaces
Institute of Physical Chemistry
Zhejiang Normal University
Jinhua
Zhejiang 321004
People's Republic of China
;
