# Supplementary material for: Penta­aqua­[2-(5-carboxyl­ato-2-oxido-1-pyridinio)acetato]zinc(II) monohydrate
Source: Acta Crystallogr Sect E Struct Rep Online. 2010 Jun 9;66(Pt 7):m759. doi: 10.1107/S1600536810017538 (PMC3006712; doi:10.1107/S1600536810017538)
Supplement: Supplementary file 2 [file e-66-0m759-Isup2.hkl]

# 
# h,k,l, Fc-squared, Fo-squared, sigma(Fo-squared) and status flag 
# 
data_I
_shelx_title ' h in P2(1)/c' 
_shelx_refln_list_code          4 
_shelx_F_calc_maximum      233.13 
_exptl_crystal_F_000       760.00 
_reflns_d_resolution_high  0.7679 
 
loop_ 
 _symmetry_equiv_pos_as_xyz 
 'x, y, z' 
 '-x, y+1/2, -z+1/2' 
 '-x, -y, -z' 
 'x, -y-1/2, z-1/2' 
 
_cell_length_a    10.9584 
_cell_length_b     7.5548 
_cell_length_c    16.6510 
_cell_angle_alpha  90.000 
_cell_angle_beta  103.498 
_cell_angle_gamma  90.000 
 
_shelx_F_squared_multiplier     1.000 
 
loop_ 
 _refln_index_h 
 _refln_index_k 
 _refln_index_l 
 _refln_F_squared_calc 
 _refln_F_squared_meas 
 _refln_F_squared_sigma 
 _refln_observed_status 
   1   0   0     2331.09     1905.29    171.48 o 
   2   0   0      356.70      308.54     19.66 o 
   3   0   0    21500.10    20070.14   1239.77 o 
   4   0   0    34782.88    33776.87   2268.79 o 
   5   0   0     4684.37     5209.19    323.65 o 
   6   0   0     4368.35     4505.09    219.52 o 
   7   0   0     7145.57     7022.03    228.02 o 
   8   0   0      212.54      237.94     20.06 o 
   9   0   0      462.58      495.74     37.60 o 
  10   0   0     2467.13     2698.00     84.42 o 
  11   0   0      587.63      706.02     69.14 o 
  12   0   0       80.30      102.93     39.93 o 
  13   0   0      310.51      291.94     55.32 o 
   1   1   0       46.75       32.62      2.57 o 
   2   1   0    14276.75    14134.78    267.40 o 
   3   1   0      117.44      150.78      5.94 o 
   4   1   0     6122.34     6099.73    130.82 o 
   5   1   0     5728.81     5531.23    182.10 o 
   6   1   0      167.68      145.83      8.48 o 
   7   1   0      187.10      200.34     10.52 o 
   8   1   0      803.95      789.59     23.90 o 
   9   1   0      555.74      593.41     28.63 o 
  10   1   0       11.33       -1.94     14.64 o 
  11   1   0     1168.76     1322.92     56.82 o 
  12   1   0       61.27       85.25     27.57 o 
  13   1   0        2.49       12.84     25.43 o 
   0   2   0     8037.70     8250.67    185.28 o 
   1   2   0     4692.98     4853.65     72.89 o 
   2   2   0      941.78      958.53     14.08 o 
   3   2   0       99.24       91.31      4.49 o 
   4   2   0      592.90      593.20     14.44 o 
   5   2   0      558.37      591.41     12.55 o 
   6   2   0      218.10      205.05      9.83 o 
   7   2   0       37.67       26.04      7.19 o 
   8   2   0       42.59       32.52     10.09 o 
   9   2   0        4.45        3.40     12.60 o 
  10   2   0      354.26      354.43     44.37 o 
  11   2   0       31.43       24.68     26.58 o 
  12   2   0      315.33      308.80     45.54 o 
  13   2   0        6.81      -28.82     37.71 o 
   1   3   0    10262.65    10297.49    124.71 o 
   2   3   0     7187.47     7464.50     92.83 o 
   3   3   0     1747.65     1780.85     23.33 o 
   4   3   0    12532.04    13353.84    259.05 o 
   5   3   0    10404.90    10298.79    243.58 o 
   6   3   0     1649.96     1571.22     42.40 o 
   7   3   0      362.56      357.11     16.66 o 
   8   3   0     2439.48     2617.53    116.22 o 
   9   3   0     1383.88     1357.25     86.87 o 
  10   3   0        0.02      -11.35     19.79 o 
  11   3   0     1157.62     1160.93     82.23 o 
  12   3   0      555.50      625.55     67.29 o 
  13   3   0        3.23        9.97     39.01 o 
   0   4   0    18699.72    19497.57    438.16 o 
   1   4   0     6250.76     6625.18    138.14 o 
   2   4   0     1333.91     1465.70     25.07 o 
   3   4   0     4377.17     4547.83     98.91 o 
   4   4   0     5918.28     6169.62    113.87 o 
   5   4   0      126.57      110.58     11.36 o 
   6   4   0     1911.84     1936.91     52.65 o 
   7   4   0     5306.21     5342.37    182.46 o 
   8   4   0      168.20      119.16     22.13 o 
   9   4   0      454.12      433.19     38.29 o 
  10   4   0      588.69      505.92     57.39 o 
  11   4   0      411.56      443.93     50.63 o 
  12   4   0        0.54       -1.25     50.91 o 
   1   5   0       38.64       32.61      7.86 o 
   2   5   0      369.44      384.80     15.92 o 
   3   5   0       10.62       12.43      6.96 o 
   4   5   0      279.31      296.31     16.09 o 
   5   5   0       66.34       50.96     11.84 o 
   6   5   0       38.03       28.60     13.05 o 
   7   5   0        6.74       11.40     19.23 o 
   8   5   0      160.77      133.11     28.73 o 
   9   5   0      566.43      430.53     41.35 o 
  10   5   0      150.19      127.02     36.60 o 
  11   5   0        3.89        0.57     29.86 o 
   0   6   0     2483.30     2694.14    111.64 o 
   1   6   0     2158.59     2156.66     58.53 o 
   2   6   0      146.64      150.18     17.90 o 
   3   6   0      737.05      793.37     29.23 o 
   4   6   0     2496.24     2230.25    129.48 o 
   5   6   0        6.91       -2.59     17.00 o 
   6   6   0     1281.42     1193.29     94.85 o 
   7   6   0      117.21      113.76     28.26 o 
   8   6   0      110.02      103.36     28.65 o 
   9   6   0      272.39      205.58     35.49 o 
  10   6   0      398.59      341.07     42.88 o 
   1   7   0     2190.66     2318.04     65.99 o 
   2   7   0     1921.81     2239.75     78.79 o 
   3   7   0      152.82      122.55     41.00 o 
   4   7   0     2204.81     2230.13    113.18 o 
   5   7   0     2313.59     2428.16    376.21 o 
   6   7   0      994.80      896.10     95.50 o 
   7   7   0      196.04      157.29     38.50 o 
   8   7   0     1025.44     1033.76     69.39 o 
   9   7   0      738.10      649.85     63.22 o 
   0   8   0       57.97       57.14     55.58 o 
   1   8   0      330.61      314.74     47.21 o 
   2   8   0      212.55      212.78     52.69 o 
   3   8   0      222.75      229.45     55.96 o 
   4   8   0        8.03        9.61     34.36 o 
   5   8   0        0.04        8.96     36.65 o 
   6   8   0      136.53       85.13     44.61 o 
   7   8   0       28.11       42.50     33.30 o 
   8   8   0       29.36       -3.74     54.03 o 
   1   9   0       89.16      120.99     40.38 o 
   2   9   0       18.62        3.11     37.63 o 
   3   9   0       41.44       16.50     39.04 o 
   4   9   0       51.18       80.19     47.59 o 
   5   9   0      197.40      285.40     91.53 o 
 -13   1   1       66.90       53.18     27.81 o 
 -12   1   1      685.69      783.23     48.38 o 
 -11   1   1      478.40      525.71     40.29 o 
 -10   1   1     1410.60     1558.42     57.79 o 
  -9   1   1      320.01      363.57     21.28 o 
  -8   1   1       36.06       22.56      8.71 o 
  -7   1   1       10.80        9.54      5.78 o 
  -6   1   1     7956.94     8196.15    285.30 o 
  -5   1   1     3368.74     3569.62    110.67 o 
  -4   1   1      406.00      372.03      8.68 o 
  -3   1   1     1075.57     1044.68     22.52 o 
  -2   1   1     4215.65     4048.60     67.19 o 
  -1   1   1     3424.43     3505.24     51.04 o 
   0   1   1     4287.84     4345.05     76.34 o 
   1   1   1     6779.96     7350.69    137.02 o 
   2   1   1       94.88       95.42      4.66 o 
   3   1   1     3823.70     3948.68     93.55 o 
   4   1   1    11333.65    11446.12    458.06 o 
   5   1   1     2822.47     2639.84    103.08 o 
   6   1   1      133.96      117.60      7.26 o 
   7   1   1     4431.62     4672.34    164.32 o 
   8   1   1     2279.78     2256.42     64.09 o 
   9   1   1       24.25       23.02     14.21 o 
  10   1   1     3102.36     3281.24    109.62 o 
  11   1   1      588.55      654.80     44.61 o 
  12   1   1      307.81      288.87     37.73 o 
  13   1   1       31.45      -15.38     24.96 o 
 -13   2   1       27.60       42.11     43.25 o 
 -12   2   1      480.64      486.00     79.38 o 
 -11   2   1       59.95       53.24     28.29 o 
 -10   2   1     1412.09     1504.61     65.91 o 
  -9   2   1      364.70      364.37     24.60 o 
  -8   2   1     1522.89     1581.70     62.35 o 
  -7   2   1      116.65      103.45      9.06 o 
  -6   2   1      296.07      272.25     10.62 o 
  -5   2   1     8239.15     8224.44    198.32 o 
  -4   2   1     2889.95     2919.70     50.41 o 
  -3   2   1     3712.98     3965.62     53.40 o 
  -2   2   1     1951.05     2124.60     31.56 o 
  -1   2   1    26734.53    28385.03    365.84 o 
   0   2   1     9595.84    10028.53    140.20 o 
   1   2   1       14.55       22.73      3.48 o 
   2   2   1      345.62      318.09      8.77 o 
   3   2   1     1074.65      965.92     21.31 o 
   4   2   1     4632.55     4799.43     94.56 o 
   5   2   1     7566.12     7516.04    159.49 o 
   6   2   1     2753.81     2745.89     78.49 o 
   7   2   1       21.40       17.59      7.42 o 
   8   2   1      959.88      978.18     45.13 o 
   9   2   1      755.07      777.94     33.59 o 
  10   2   1     1110.30     1206.32     69.76 o 
  11   2   1      175.35      208.72     37.70 o 
  12   2   1     1035.71     1091.36     70.15 o 
  13   2   1       30.62       52.08     34.52 o 
 -13   3   1        2.77       11.55     37.24 o 
 -12   3   1       25.03       46.46     39.13 o 
 -11   3   1        8.19      -27.98     27.98 o 
 -10   3   1      345.43      328.24     36.32 o 
  -9   3   1        5.26        7.15     15.47 o 
  -8   3   1        6.07        1.39     10.93 o 
  -7   3   1      185.34      174.33     13.21 o 
  -6   3   1      840.46      822.03     26.08 o 
  -5   3   1        6.80       13.63      5.26 o 
  -4   3   1      634.02      611.20     12.05 o 
  -3   3   1     2259.40     2382.70     35.21 o 
  -2   3   1     1657.33     1845.70     31.07 o 
  -1   3   1       68.76       86.55      4.80 o 
   0   3   1     2589.41     2736.17     37.27 o 
   1   3   1     8526.21     8777.06    154.04 o 
   2   3   1      760.45      843.21     18.13 o 
   3   3   1     6299.85     7159.03    167.19 o 
   4   3   1      940.56      993.52     27.02 o 
   5   3   1     1583.66     1617.77     35.13 o 
   6   3   1      123.57      147.52     11.59 o 
   7   3   1      339.22      322.07     15.62 o 
   8   3   1      819.61      843.90     49.23 o 
   9   3   1      134.92      111.21     22.97 o 
  10   3   1       63.50       55.45     25.08 o 
  11   3   1      179.87      148.52     33.43 o 
  12   3   1       73.00       86.85     43.27 o 
  13   3   1        1.12      -15.27     55.79 o 
 -12   4   1       41.95       28.26     54.75 o 
 -11   4   1      680.35      514.11     52.92 o 
 -10   4   1       37.61       41.14     27.63 o 
  -9   4   1      337.45      342.90     31.81 o 
  -8   4   1      460.66      507.15     43.14 o 
  -7   4   1     1117.56     1035.97     39.03 o 
  -6   4   1       70.33       67.43     10.74 o 
  -5   4   1     4811.45     4821.48    111.02 o 
  -4   4   1     5406.49     5562.27     95.46 o 
  -3   4   1        8.63       11.47      5.71 o 
  -2   4   1      138.43      183.81      8.19 o 
  -1   4   1    10334.95    10770.33    170.29 o 
   0   4   1     7577.71     7593.70    146.32 o 
   1   4   1       11.10       12.37      4.20 o 
   2   4   1     1465.15     1597.41     32.97 o 
   3   4   1      804.00      794.03     20.58 o 
   4   4   1      134.18      145.58     10.41 o 
   5   4   1       22.18       16.72      9.17 o 
   6   4   1     3743.95     3774.38     96.09 o 
   7   4   1      500.91      543.78     28.01 o 
   8   4   1       34.45       14.71     17.15 o 
   9   4   1      950.32      926.15     94.48 o 
  10   4   1      124.49       79.38     31.92 o 
  11   4   1      124.59      123.75     36.45 o 
  12   4   1      105.13       99.35     45.75 o 
 -12   5   1      153.04      160.00     69.61 o 
 -11   5   1       25.28       61.73     33.40 o 
 -10   5   1      639.97      591.88     48.09 o 
  -9   5   1     1096.22     1083.23     86.84 o 
  -8   5   1      135.12      136.78     28.54 o 
  -7   5   1      150.10      128.97     21.18 o 
  -6   5   1     1560.64     1528.88     48.61 o 
  -5   5   1     1454.91     1417.47     37.47 o 
  -4   5   1       90.39       90.92      9.54 o 
  -3   5   1      366.16      397.58     14.90 o 
  -2   5   1      371.78      331.20     19.21 o 
  -1   5   1      425.90      437.86     16.14 o 
   0   5   1     2076.15     2209.49     34.37 o 
   1   5   1     4084.09     4272.84    106.22 o 
   2   5   1      165.95      167.34     12.65 o 
   3   5   1     3142.02     3334.67     76.11 o 
   4   5   1     5635.01     5804.07    159.60 o 
   5   5   1     1139.11     1160.59     34.18 o 
   6   5   1      668.33      652.03     31.46 o 
   7   5   1      645.32      667.29     43.42 o 
   8   5   1     1700.89     1749.07    153.28 o 
   9   5   1        1.51       17.11     23.12 o 
  10   5   1      697.81      639.35     57.55 o 
  11   5   1     1304.11     1152.25    176.75 o 
 -11   6   1       83.51       65.15     42.29 o 
 -10   6   1        0.83        0.78     24.74 o 
  -9   6   1       37.09       32.66     25.38 o 
  -8   6   1      291.10      326.98     38.06 o 
  -7   6   1       35.29       30.31     21.92 o 
  -6   6   1      455.21      416.57     30.06 o 
  -5   6   1      284.99      266.45     26.89 o 
  -4   6   1      139.42      128.73     24.92 o 
  -3   6   1      281.81      275.86     20.20 o 
  -2   6   1     1719.26     1806.90     45.40 o 
  -1   6   1     1975.42     2166.25     53.36 o 
   0   6   1      215.13      243.59     25.83 o 
   1   6   1      467.63      508.21     32.62 o 
   2   6   1      299.51      331.39     28.25 o 
   3   6   1     2209.78     2319.50     85.53 o 
   4   6   1      110.63      102.58     24.30 o 
   5   6   1      348.84      318.90     34.51 o 
   6   6   1     1417.80     1383.59    111.50 o 
   7   6   1      351.40      356.54     38.20 o 
   8   6   1      301.04      233.44     35.19 o 
   9   6   1      396.84      365.16     42.35 o 
  10   6   1       81.22       90.46     31.61 o 
  -9   7   1      245.72      176.11     44.64 o 
  -8   7   1       80.27       61.34     33.43 o 
  -7   7   1        3.94       11.05     27.13 o 
  -6   7   1      257.28      270.09     40.84 o 
  -5   7   1        1.24       -7.64     30.35 o 
  -4   7   1       49.23       14.59     35.53 o 
  -3   7   1       37.92       68.06     36.25 o 
  -2   7   1      249.96      300.14     30.51 o 
  -1   7   1        0.03       -8.19     17.22 o 
   0   7   1      616.74      721.11     53.74 o 
   1   7   1      107.50      131.75     27.27 o 
   2   7   1      246.32      229.98     27.62 o 
   3   7   1      589.35      508.15     63.33 o 
   4   7   1      162.72      168.62     90.23 o 
   5   7   1       14.69       15.52     32.83 o 
   6   7   1      228.71      179.23     50.76 o 
   7   7   1       65.44       32.15     29.26 o 
   8   7   1        4.06        8.02     36.26 o 
   9   7   1        4.86      -16.23     30.51 o 
  -8   8   1      403.37      369.64     64.19 o 
  -7   8   1      342.95      278.89     48.11 o 
  -6   8   1       23.05        8.57     36.74 o 
  -5   8   1      918.94      808.73     84.98 o 
  -4   8   1     1325.59     1382.30     99.43 o 
  -3   8   1       61.91      102.21     42.81 o 
  -2   8   1      366.89      394.19     50.29 o 
  -1   8   1     2229.16     2422.40    105.75 o 
   0   8   1     1046.27     1105.94     85.87 o 
   1   8   1       17.34        6.02     26.27 o 
   2   8   1     1297.25     1453.75    169.40 o 
   3   8   1      394.01      408.21     64.88 o 
   4   8   1       84.58       75.79     42.53 o 
   5   8   1      434.99      450.68     70.22 o 
   6   8   1      956.84     1020.16    144.62 o 
   7   8   1       65.06       67.47     36.31 o 
  -5   9   1      299.98      408.52    100.47 o 
  -4   9   1        3.94       41.00     41.61 o 
  -3   9   1      609.58      522.40     76.91 o 
  -2   9   1       49.16       13.43     39.67 o 
  -1   9   1       10.60       33.30     33.91 o 
   0   9   1      309.92      364.45     54.50 o 
   1   9   1      225.74      218.07     57.62 o 
   2   9   1      110.79      138.06     54.71 o 
   3   9   1      128.78      145.49     53.60 o 
   4   9   1      634.31      567.06     81.17 o 
   5   9   1       95.08      104.31     68.57 o 
 -14   0   2        0.83       -0.77     37.26 o 
 -13   0   2      130.57      123.13     44.88 o 
 -12   0   2      636.29      655.79     65.14 o 
 -11   0   2      393.33      356.95     40.58 o 
 -10   0   2      184.81      198.09     27.12 o 
  -9   0   2     1690.54     1723.44     77.90 o 
  -8   0   2     2874.40     2943.51    131.78 o 
  -7   0   2      717.21      858.82     44.57 o 
  -6   0   2     3109.54     2851.66    101.18 o 
  -5   0   2    27691.01    27333.48   1352.55 o 
  -4   0   2     1374.73     1260.28     61.82 o 
  -3   0   2     1862.18     1426.24    110.47 o 
  -2   0   2    10177.86     9111.39    305.03 o 
  -1   0   2     6083.16     5385.54    190.20 o 
   0   0   2      456.20      395.94     20.07 o 
   1   0   2    12615.06    10552.69    609.00 o 
   2   0   2    13550.53    12697.58    783.35 o 
   3   0   2     2727.63     2960.17    223.85 o 
   4   0   2    13578.63    14146.88    942.07 o 
   5   0   2    28287.96    31973.38   1718.39 o 
   6   0   2       17.51       15.69      7.00 o 
   7   0   2     5184.54     5094.20    200.67 o 
   8   0   2     3042.15     3134.97     93.65 o 
   9   0   2     1526.08     1651.91     61.08 o 
  10   0   2      341.07      342.27     34.27 o 
  11   0   2     2600.34     2860.40    116.21 o 
  12   0   2     1017.42     1151.46     82.40 o 
  13   0   2       39.21       -6.93     34.79 o 
 -14   1   2      100.41       88.57     41.10 o 
 -13   1   2       65.90       87.34     28.81 o 
 -12   1   2       21.10        1.35     21.97 o 
 -11   1   2      311.54      328.07     34.37 o 
 -10   1   2      737.01      777.46     47.94 o 
  -9   1   2       75.07       68.43     13.78 o 
  -8   1   2      732.67      724.73     32.07 o 
  -7   1   2     1742.84     1752.49     62.75 o 
  -6   1   2      322.64      302.92      9.04 o 
  -5   1   2       48.84       57.70      5.10 o 
  -4   1   2       41.12       50.03      4.24 o 
  -3   1   2       42.34       41.77      3.09 o 
  -2   1   2        4.36        0.58      1.59 o 
  -1   1   2     7328.79     7369.98    110.65 o 
   0   1   2     5479.29     5917.33     94.13 o 
   1   1   2      229.18      229.24      5.37 o 
   2   1   2     3786.45     3746.08     92.28 o 
   3   1   2     2666.99     2508.20     69.44 o 
   4   1   2     4881.08     4902.95    210.83 o 
   5   1   2     4894.50     4725.77    154.34 o 
   6   1   2     1434.21     1290.73     52.93 o 
   7   1   2     2110.99     2019.90     72.92 o 
   8   1   2        8.99        6.56      8.51 o 
   9   1   2     1762.79     1853.52     49.39 o 
  10   1   2      563.76      623.97     41.86 o 
  11   1   2      239.75      212.77     31.49 o 
  12   1   2      182.51      159.54     32.63 o 
  13   1   2      146.20      151.63     35.30 o 
 -13   2   2      242.40      202.75     53.76 o 
 -12   2   2       39.06       17.90     35.60 o 
 -11   2   2      486.62      425.80     44.49 o 
 -10   2   2       61.21       60.86     23.97 o 
  -9   2   2       24.90       15.57     12.96 o 
  -8   2   2      534.96      517.87     25.93 o 
  -7   2   2      353.99      339.71     13.44 o 
  -6   2   2      786.09      784.11     22.20 o 
  -5   2   2      354.47      378.17      9.46 o 
  -4   2   2      736.14      706.41     25.71 o 
  -3   2   2      393.77      391.54      7.12 o 
  -2   2   2      904.01      858.98     10.79 o 
  -1   2   2      317.48      328.02      8.50 o 
   0   2   2      219.96      251.39      6.00 o 
   1   2   2        2.70        1.68      3.45 o 
   2   2   2     1156.09     1322.58     27.20 o 
   3   2   2      506.43      506.26     11.00 o 
   4   2   2      938.06      950.83     21.54 o 
   5   2   2     1409.98     1441.79     33.24 o 
   6   2   2      553.62      531.69     17.57 o 
   7   2   2       60.75       48.45      9.47 o 
   8   2   2      419.42      426.36     21.47 o 
   9   2   2      292.05      275.52     23.74 o 
  10   2   2      214.07      202.51     27.07 o 
  11   2   2      534.11      578.86     43.76 o 
  12   2   2        8.26        5.12     25.75 o 
  13   2   2        1.08        7.70     30.88 o 
 -13   3   2      205.46      163.60     50.39 o 
 -12   3   2       25.03       22.15     36.43 o 
 -11   3   2     1987.33     1990.90     96.56 o 
 -10   3   2      650.02      685.91     47.44 o 
  -9   3   2      385.23      384.57     31.59 o 
  -8   3   2        7.29       10.88     10.92 o 
  -7   3   2     2286.32     2246.57     63.63 o 
  -6   3   2     1962.98     1910.97     42.90 o 
  -5   3   2      916.34      968.42     17.98 o 
  -4   3   2     1493.45     1288.67     22.37 o 
  -3   3   2      938.47      883.07     16.08 o 
  -2   3   2     1574.63     1817.58     24.11 o 
  -1   3   2     8382.13     8468.45    106.53 o 
   0   3   2    22311.67    21748.11    783.62 o 
   1   3   2       28.73       42.37      5.11 o 
   2   3   2     6280.56     6614.90    155.25 o 
   3   3   2    14409.58    16039.67    462.12 o 
   4   3   2     4491.96     4971.72    138.08 o 
   5   3   2     2229.37     2297.66     43.78 o 
   6   3   2     7273.37     7008.41    177.78 o 
   7   3   2     2634.46     2624.15     79.54 o 
   8   3   2      472.53      463.09     25.87 o 
   9   3   2     3039.04     2830.53    199.63 o 
  10   3   2     2718.96     2637.23    166.86 o 
  11   3   2      133.61      143.97     34.19 o 
  12   3   2       44.11       77.06     42.19 o 
 -12   4   2      207.69      358.96     91.95 o 
 -11   4   2      176.81      161.59     46.33 o 
 -10   4   2       74.70       91.77     22.64 o 
  -9   4   2     1087.30     1160.82     50.89 o 
  -8   4   2       59.97       62.19     14.15 o 
  -7   4   2      183.28      175.16     16.16 o 
  -6   4   2     1880.07     1902.68     49.80 o 
  -5   4   2     4261.30     4318.85     90.80 o 
  -4   4   2      622.95      602.04     15.19 o 
  -3   4   2      414.44      367.77     12.28 o 
  -2   4   2    10520.41    10679.08    190.24 o 
  -1   4   2     4183.81     4308.04     74.00 o 
   0   4   2     1826.36     1954.88     38.86 o 
   1   4   2     2441.36     2396.11     56.14 o 
   2   4   2     3935.05     4378.81     83.42 o 
   3   4   2       96.87      107.76      9.80 o 
   4   4   2     3713.31     3887.57     83.51 o 
   5   4   2     3342.80     3335.35     89.38 o 
   6   4   2      425.31      430.27     25.03 o 
   7   4   2     1051.12     1051.53     57.12 o 
   8   4   2     2294.23     2283.88    165.62 o 
   9   4   2      261.73      207.05     37.10 o 
  10   4   2      380.07      346.47     45.73 o 
  11   4   2      956.48      825.70     83.47 o 
  12   4   2      504.63      424.61     98.65 o 
 -12   5   2       12.37       10.74     63.07 o 
 -11   5   2       45.65       15.01     29.87 o 
 -10   5   2      121.05       64.55     28.07 o 
  -9   5   2      326.82      285.45     36.26 o 
  -8   5   2       89.54       70.90     24.20 o 
  -7   5   2        0.67        6.45     13.67 o 
  -6   5   2      158.31      134.19     15.96 o 
  -5   5   2      231.45      236.23     16.83 o 
  -4   5   2      155.35      151.53     10.78 o 
  -3   5   2      112.05       96.37      8.53 o 
  -2   5   2      140.03      163.97     10.81 o 
  -1   5   2      185.96      214.37     11.62 o 
   0   5   2       10.98       19.88      7.13 o 
   1   5   2      507.53      469.15     38.55 o 
   2   5   2      289.43      321.27     16.60 o 
   3   5   2      364.83      392.48     24.84 o 
   4   5   2        4.49        5.75     10.43 o 
   5   5   2       38.94       41.57     14.91 o 
   6   5   2       89.62       66.76     16.97 o 
   7   5   2      169.33      189.52     28.82 o 
   8   5   2      117.11      133.45     28.19 o 
   9   5   2        4.23        3.57     21.65 o 
  10   5   2       13.64       17.05     28.28 o 
  11   5   2        2.42      -15.95     32.51 o 
 -11   6   2      125.55      104.62     39.38 o 
 -10   6   2       16.35       10.49     26.64 o 
  -9   6   2      393.16      365.47     41.55 o 
  -8   6   2      442.59      494.69     44.14 o 
  -7   6   2        0.25      -18.82     18.82 o 
  -6   6   2     1632.92     1512.25     48.66 o 
  -5   6   2      199.27      197.26     24.13 o 
  -4   6   2     2922.70     2803.47    161.38 o 
  -3   6   2      313.19      334.46     23.59 o 
  -2   6   2     1289.39     1437.18     41.28 o 
  -1   6   2     1570.47     1724.78     48.46 o 
   0   6   2       60.72       83.64     17.57 o 
   1   6   2     2403.32     2701.35     84.20 o 
   2   6   2      438.36      419.17     27.09 o 
   3   6   2      589.54      563.65     39.83 o 
   4   6   2      538.03      538.24     46.16 o 
   5   6   2      876.79      824.57     94.27 o 
   6   6   2        5.04       15.70     23.50 o 
   7   6   2      450.11      443.68     40.90 o 
   8   6   2      209.18      191.87     33.34 o 
   9   6   2       50.92       10.86     25.72 o 
  10   6   2      137.05      101.85     37.82 o 
  -9   7   2       13.70        2.05     31.08 o 
  -8   7   2      189.22      187.54     41.18 o 
  -7   7   2      430.42      412.10     48.49 o 
  -6   7   2      578.57      520.16     50.25 o 
  -5   7   2      212.97      216.72     51.92 o 
  -4   7   2     3103.52     3266.49    338.81 o 
  -3   7   2      146.15      196.16     31.15 o 
  -2   7   2       19.69       26.41     18.39 o 
  -1   7   2     3144.64     3372.40    126.02 o 
   0   7   2     2055.17     2456.78     88.18 o 
   1   7   2     1477.30     1632.71     63.91 o 
   2   7   2     1458.91     1413.44    138.29 o 
   3   7   2     4161.64     4427.09    373.87 o 
   4   7   2      274.21      263.10     53.55 o 
   5   7   2       52.27       42.78     37.51 o 
   6   7   2     1180.57     1206.88    195.48 o 
   7   7   2     1358.31     1338.09    141.47 o 
   8   7   2        3.80       29.71     31.05 o 
   9   7   2      618.12      591.14     62.68 o 
  -8   8   2       41.32       54.38     42.90 o 
  -7   8   2       28.57      -18.47     29.43 o 
  -6   8   2      108.08       63.29     42.28 o 
  -5   8   2        2.97        5.31     37.51 o 
  -4   8   2       18.57       13.13     42.86 o 
  -3   8   2       82.17      108.37     45.82 o 
  -2   8   2      277.14      266.71     44.82 o 
  -1   8   2        0.73        2.17     27.14 o 
   0   8   2       64.99       57.81     39.50 o 
   1   8   2      212.85      229.35     43.26 o 
   2   8   2      127.68      146.75     48.12 o 
   3   8   2        1.18        7.30     32.27 o 
   4   8   2      407.18      367.84     83.33 o 
   5   8   2      393.23      346.37     64.93 o 
   6   8   2        0.34       -5.59     34.01 o 
   7   8   2      118.90      139.86     55.93 o 
  -5   9   2        2.77       35.01     57.97 o 
  -4   9   2      172.38      162.20     55.61 o 
  -3   9   2       60.54       65.08     41.99 o 
  -2   9   2       50.06       42.30     41.17 o 
  -1   9   2      108.25       96.21     47.41 o 
   0   9   2      280.14      316.87     51.82 o 
   1   9   2       61.54       67.66     46.47 o 
   2   9   2      104.15       72.10     45.04 o 
   3   9   2       65.61       84.52     47.88 o 
   4   9   2      324.36      300.10     66.78 o 
 -14   1   3        2.52        4.22     26.81 o 
 -13   1   3       77.93       54.58     27.58 o 
 -12   1   3      662.76      657.70     45.84 o 
 -11   1   3      884.45      895.78     56.88 o 
 -10   1   3       28.81       19.22     15.13 o 
  -9   1   3      209.33      196.46     19.07 o 
  -8   1   3       35.74       37.51      9.49 o 
  -7   1   3        4.30        8.09      5.56 o 
  -6   1   3     1604.20     1637.13     48.00 o 
  -5   1   3     3819.78     3742.64    103.20 o 
  -4   1   3     1492.67     1560.61     24.96 o 
  -3   1   3     4084.77     4333.67     57.52 o 
  -2   1   3       79.70       84.05      3.36 o 
  -1   1   3    28852.87    28614.21    517.92 o 
   0   1   3       54.54       58.60      3.53 o 
   1   1   3     3410.88     3406.19     53.60 o 
   2   1   3     6514.23     6816.41    156.62 o 
   3   1   3     6726.76     6452.91    190.32 o 
   4   1   3     1074.43     1098.04     42.65 o 
   5   1   3     4156.25     3784.97    132.70 o 
   6   1   3     2421.58     2385.23     90.69 o 
   7   1   3      861.43      798.17     26.13 o 
   8   1   3       10.53       14.70     10.16 o 
   9   1   3     3738.32     4081.01     94.41 o 
  10   1   3      106.44       98.33     25.33 o 
  11   1   3      126.39      118.62     28.72 o 
  12   1   3      111.82      128.90     31.51 o 
  13   1   3       50.59       26.25     28.62 o 
 -13   2   3      294.38      373.48     61.11 o 
 -12   2   3       23.87       36.81     37.93 o 
 -11   2   3      103.54       92.60     38.00 o 
 -10   2   3      982.25     1037.35     56.18 o 
  -9   2   3      178.85      191.73     18.87 o 
  -8   2   3      105.72      114.68     13.04 o 
  -7   2   3     2325.69     2210.99     72.75 o 
  -6   2   3      499.01      485.79     13.71 o 
  -5   2   3      529.18      529.24      9.84 o 
  -4   2   3      642.33      726.03     13.55 o 
  -3   2   3      429.22      446.64     12.54 o 
  -2   2   3      284.34      291.54      8.17 o 
  -1   2   3      219.83      209.77      6.47 o 
   0   2   3     1394.90     1481.57     31.96 o 
   1   2   3     1696.77     2051.83     44.65 o 
   2   2   3      391.11      438.08      9.35 o 
   3   2   3     1405.87     1416.63     29.24 o 
   4   2   3     1442.45     1384.61     28.75 o 
   5   2   3      549.41      565.05     19.03 o 
   6   2   3     1560.10     1569.00     45.31 o 
   7   2   3     2931.60     2980.79    119.82 o 
   8   2   3      131.72      119.39     15.85 o 
   9   2   3       11.07        9.89     15.00 o 
  10   2   3     2954.86     3271.75    106.09 o 
  11   2   3     1051.47     1164.08     56.85 o 
  12   2   3        0.18       -3.32     24.26 o 
 -13   3   3       58.18       57.05     40.98 o 
 -12   3   3      108.77      110.44     43.63 o 
 -11   3   3       23.60       21.48     31.25 o 
 -10   3   3       34.14       26.45     22.68 o 
  -9   3   3        2.42        1.49     14.03 o 
  -8   3   3      352.38      372.76     20.61 o 
  -7   3   3      566.09      581.50     22.18 o 
  -6   3   3      332.64      329.06     17.53 o 
  -5   3   3      819.01      811.74     17.54 o 
  -4   3   3      517.54      491.41      9.68 o 
  -3   3   3      326.92      351.95      8.78 o 
  -2   3   3     1086.76     1127.50     17.69 o 
  -1   3   3     1024.75     1125.28     15.36 o 
   0   3   3      185.89      183.02      7.14 o 
   1   3   3        2.11        3.90      3.29 o 
   2   3   3      210.18      203.24     12.58 o 
   3   3   3       84.46      113.99      9.07 o 
   4   3   3      620.94      704.80     20.18 o 
   5   3   3      483.64      471.80     19.02 o 
   6   3   3      417.25      405.48     16.71 o 
   7   3   3      102.21       93.91     13.47 o 
   8   3   3      628.64      565.36     29.84 o 
   9   3   3      597.56      525.86     41.84 o 
  10   3   3        0.14       13.88     23.26 o 
  11   3   3       14.98       26.96     28.39 o 
  12   3   3      173.86      177.95     49.75 o 
 -12   4   3      150.33      172.50     47.23 o 
 -11   4   3      476.31      451.11     66.97 o 
 -10   4   3        8.46        4.55     18.60 o 
  -9   4   3      917.80      908.95     66.45 o 
  -8   4   3      722.16      691.14     28.51 o 
  -7   4   3      268.34      259.62     17.18 o 
  -6   4   3      903.54      890.98     24.61 o 
  -5   4   3      273.41      270.15     12.26 o 
  -4   4   3      821.13      822.36     19.01 o 
  -3   4   3      928.12      913.45     15.88 o 
  -2   4   3      914.87     1013.03     18.64 o 
  -1   4   3     3063.86     3228.26     63.13 o 
   0   4   3      510.12      398.30     22.94 o 
   1   4   3     1818.61     1895.68     45.91 o 
   2   4   3        3.50       11.01      6.25 o 
   3   4   3     1090.39     1172.32     36.61 o 
   4   4   3     3534.51     3452.28     73.28 o 
   5   4   3       15.94       14.90     10.81 o 
   6   4   3      481.77      498.95     33.10 o 
   7   4   3      543.70      495.75     30.52 o 
   8   4   3      301.03      343.36     34.82 o 
   9   4   3      113.08       68.19     30.26 o 
  10   4   3      710.09      637.65     65.52 o 
  11   4   3      403.97      319.25     50.17 o 
  12   4   3        0.42       27.32     56.94 o 
 -12   5   3      441.70      417.79     65.30 o 
 -11   5   3      514.03      426.05     60.45 o 
 -10   5   3        2.95        4.63     22.92 o 
  -9   5   3        5.78       10.57     22.52 o 
  -8   5   3      245.68      280.07     41.72 o 
  -7   5   3      396.54      398.43     31.96 o 
  -6   5   3      460.98      433.06     24.62 o 
  -5   5   3     1613.38     1586.44     46.74 o 
  -4   5   3      364.13      393.78     14.77 o 
  -3   5   3      212.78      198.11     10.86 o 
  -2   5   3      708.10      736.66     17.32 o 
  -1   5   3     2481.44     2482.21     49.76 o 
   0   5   3      404.31      432.46     16.70 o 
   1   5   3      512.07      546.90     19.23 o 
   2   5   3     1335.09     1425.72     30.61 o 
   3   5   3      461.17      466.71     27.73 o 
   4   5   3      101.40      107.97     19.13 o 
   5   5   3     1496.09     1510.99     45.28 o 
   6   5   3     2229.53     2222.32     56.39 o 
   7   5   3       65.18       18.87     19.98 o 
   8   5   3      986.48      931.46     65.23 o 
   9   5   3      525.97      444.60     48.26 o 
  10   5   3      193.29      138.55     38.28 o 
  11   5   3      248.98      283.74     49.26 o 
 -11   6   3       58.79       27.00     30.26 o 
 -10   6   3      332.56      264.63     40.07 o 
  -9   6   3       95.25       82.14     28.23 o 
  -8   6   3      188.34      141.38     30.74 o 
  -7   6   3      150.22      166.73     30.63 o 
  -6   6   3      496.07      473.83     31.13 o 
  -5   6   3        2.30        1.46     14.94 o 
  -4   6   3        5.52        2.58     12.71 o 
  -3   6   3      244.86      271.76     22.78 o 
  -2   6   3       94.69       79.30     16.36 o 
  -1   6   3       44.97       55.94     16.14 o 
   0   6   3      366.84      389.64     27.60 o 
   1   6   3       16.80       27.10     14.16 o 
   2   6   3       11.84        6.03     11.56 o 
   3   6   3      177.73      183.22     31.18 o 
   4   6   3      627.15      646.85     50.25 o 
   5   6   3       41.66       33.11     23.57 o 
   6   6   3      367.81      342.29     50.78 o 
   7   6   3      117.78      116.08     33.03 o 
   8   6   3      211.86      192.81     34.97 o 
   9   6   3       37.02       54.98     27.50 o 
  10   6   3      310.56      288.84     48.46 o 
 -10   7   3       12.24       34.81     58.18 o 
  -9   7   3        6.23       -5.72     29.80 o 
  -8   7   3       55.82       26.68     30.59 o 
  -7   7   3       60.03       33.95     28.96 o 
  -6   7   3        5.59       10.18     25.94 o 
  -5   7   3     1729.12     1620.98    190.49 o 
  -4   7   3       41.19       63.15     44.10 o 
  -3   7   3      130.57      135.01     24.23 o 
  -2   7   3      595.90      641.66     44.85 o 
  -1   7   3     1140.93     1164.77     80.77 o 
   0   7   3        3.30        3.58     22.64 o 
   1   7   3      231.08      249.02     33.25 o 
   2   7   3       29.54       46.31     33.89 o 
   3   7   3      697.02      610.92     70.25 o 
   4   7   3       19.21        7.49     30.66 o 
   5   7   3      347.35      330.68     59.06 o 
   6   7   3      252.18      227.00     82.55 o 
   7   7   3        5.43       26.43     28.48 o 
   8   7   3       12.87       15.53     30.47 o 
   9   7   3       27.50      -10.47     46.55 o 
  -8   8   3       55.01       55.66     42.52 o 
  -7   8   3      596.82      553.39     59.54 o 
  -6   8   3      465.96      496.25     94.23 o 
  -5   8   3      296.51      281.38     60.50 o 
  -4   8   3      126.69      161.06     50.26 o 
  -3   8   3      853.10      959.65     85.09 o 
  -2   8   3      242.46      289.25     46.51 o 
  -1   8   3      150.41      171.92     39.58 o 
   0   8   3      494.79      658.48     60.14 o 
   1   8   3      446.50      420.62     65.31 o 
   2   8   3        3.69        4.51     31.38 o 
   3   8   3      700.79      669.95     79.58 o 
   4   8   3      774.90      894.59    128.26 o 
   5   8   3        7.86        8.47     37.32 o 
   6   8   3      489.76      476.55     75.28 o 
   7   8   3      153.42      160.73     75.95 o 
  -5   9   3       71.54       54.34     56.21 o 
  -4   9   3        8.80        9.31     38.84 o 
  -3   9   3       16.14        7.96     40.31 o 
  -2   9   3      109.59      117.10     48.43 o 
  -1   9   3       30.81       24.18     32.92 o 
   0   9   3      332.48      312.02     66.24 o 
   1   9   3      238.31      210.20     56.90 o 
   2   9   3      195.06      217.32     59.15 o 
   3   9   3        7.04       -0.93     38.54 o 
   4   9   3      110.71       80.42     67.53 o 
 -14   0   4      159.84      202.93     50.49 o 
 -13   0   4       57.30       30.36     50.13 o 
 -12   0   4      546.17      510.71     76.73 o 
 -11   0   4     2745.22     3139.13    396.73 o 
 -10   0   4     1014.53     1073.36    120.35 o 
  -9   0   4      381.84      429.06     35.96 o 
  -8   0   4     2704.99     2776.88    185.12 o 
  -7   0   4     5148.55     5199.86    336.44 o 
  -6   0   4      139.28      129.25     10.32 o 
  -5   0   4     3633.75     3343.78    178.18 o 
  -4   0   4       46.22       28.60      8.60 o 
  -3   0   4    54348.89    49627.31   2115.05 o 
  -2   0   4    45824.84    41349.59   1746.94 o 
  -1   0   4     5077.54     4133.69    338.39 o 
   0   0   4     2173.03     1877.48     83.26 o 
   1   0   4       12.12       10.44      5.69 o 
   2   0   4      661.30      500.71     21.63 o 
   3   0   4     4655.92     4519.65    232.05 o 
   4   0   4      125.85      111.27      7.49 o 
   5   0   4    10812.88    10907.33    504.86 o 
   6   0   4     3068.60     3003.69    101.13 o 
   7   0   4      496.13      486.41     24.21 o 
   8   0   4      690.23      691.16     44.48 o 
   9   0   4     5272.84     5847.03    153.41 o 
  10   0   4     3062.17     3200.04    260.00 o 
  11   0   4        0.44       11.33     29.40 o 
  12   0   4      708.55      751.20     73.48 o 
  13   0   4      417.75      366.13     77.40 o 
 -14   1   4       83.01       71.72     31.01 o 
 -13   1   4      468.07      482.97     44.43 o 
 -12   1   4      273.36      237.90     39.71 o 
 -11   1   4       65.10       72.64     28.68 o 
 -10   1   4      137.63      104.60     18.05 o 
  -9   1   4      242.09      266.09     18.77 o 
  -8   1   4      378.44      355.71     17.04 o 
  -7   1   4        8.08       11.23      6.31 o 
  -6   1   4     2365.78     2371.32     69.55 o 
  -5   1   4     2886.45     2887.34     70.18 o 
  -4   1   4      243.72      255.23      8.77 o 
  -3   1   4       20.50       23.26      2.99 o 
  -2   1   4      367.64      406.60      8.62 o 
  -1   1   4    13272.26    12310.17    482.76 o 
   0   1   4     3911.98     3910.02     52.26 o 
   1   1   4      240.01      222.32     10.90 o 
   2   1   4       59.94       54.42      4.22 o 
   3   1   4      198.33      203.70     10.78 o 
   4   1   4      332.09      317.74     10.51 o 
   5   1   4      433.08      448.33     17.33 o 
   6   1   4       35.31       29.16      6.70 o 
   7   1   4      251.38      268.11     15.21 o 
   8   1   4      477.43      510.78     24.91 o 
   9   1   4      220.19      219.84     25.23 o 
  10   1   4      313.84      346.46     35.66 o 
  11   1   4      135.47      180.90     32.61 o 
  12   1   4        1.88        8.60     24.88 o 
 -13   2   4       54.34       66.17     42.69 o 
 -12   2   4      117.02       78.84     39.81 o 
 -11   2   4      154.18      169.30     40.87 o 
 -10   2   4        1.25       -2.94     19.65 o 
  -9   2   4       13.80        6.45     11.02 o 
  -8   2   4       76.84       61.14      9.78 o 
  -7   2   4      247.74      232.47     14.53 o 
  -6   2   4       29.29       29.62      4.94 o 
  -5   2   4       19.63       19.17      4.12 o 
  -4   2   4      812.78      816.79     12.85 o 
  -3   2   4      133.89      127.57      7.43 o 
  -2   2   4      653.88      634.75     11.33 o 
  -1   2   4     1951.80     2010.60     33.21 o 
   0   2   4       69.02       89.29      5.39 o 
   1   2   4      183.90      201.28      7.22 o 
   2   2   4     1196.79     1360.84     24.09 o 
   3   2   4      176.90      172.12      7.42 o 
   4   2   4      224.73      249.87     10.29 o 
   5   2   4       21.37       20.72      6.11 o 
   6   2   4       69.70       56.97      8.07 o 
   7   2   4       80.71       91.95     13.20 o 
   8   2   4       35.48       36.23     13.58 o 
   9   2   4     1118.79     1083.03     52.81 o 
  10   2   4        1.65        8.18     17.87 o 
  11   2   4        0.34        1.56     22.41 o 
  12   2   4        5.58       -5.70     25.12 o 
 -13   3   4      408.77      322.90     58.54 o 
 -12   3   4      691.05      767.34     72.69 o 
 -11   3   4       50.43       30.10     33.78 o 
 -10   3   4      934.79      999.46     92.77 o 
  -9   3   4      595.95      628.11     40.40 o 
  -8   3   4      276.64      261.72     24.05 o 
  -7   3   4      394.50      378.70     19.67 o 
  -6   3   4    10954.49    10759.35    290.31 o 
  -5   3   4     1905.55     1738.62     63.17 o 
  -4   3   4      270.89      255.02      8.24 o 
  -3   3   4     1444.06     1260.73     25.96 o 
  -2   3   4     9523.32     9669.19    144.16 o 
  -1   3   4     1503.08     1612.83     23.57 o 
   0   3   4     1624.02     1624.60     45.26 o 
   1   3   4     8400.19     8524.84    222.80 o 
   2   3   4       64.75       44.75      6.30 o 
   3   3   4        9.09       24.63      6.06 o 
   4   3   4     2797.54     2755.48     56.57 o 
   5   3   4     3249.80     3298.29     68.90 o 
   6   3   4        6.66        6.10      8.36 o 
   7   3   4      438.74      467.04     21.75 o 
   8   3   4      555.27      584.70     37.78 o 
   9   3   4        0.59        1.04     16.39 o 
  10   3   4      556.52      587.89     46.60 o 
  11   3   4      508.65      542.91     63.23 o 
  12   3   4        7.38       12.99     56.73 o 
 -13   4   4        6.39       38.13     57.77 o 
 -12   4   4      199.88      174.09     48.60 o 
 -11   4   4      413.64      386.85     43.10 o 
 -10   4   4     1844.83     1854.18    120.97 o 
  -9   4   4       62.66       43.01     18.45 o 
  -8   4   4      729.94      652.95     32.69 o 
  -7   4   4     1524.06     1525.99     51.02 o 
  -6   4   4       39.07       25.88      9.01 o 
  -5   4   4       19.53       11.99      6.59 o 
  -4   4   4     2072.20     2108.04     44.51 o 
  -3   4   4       86.27       79.74      7.08 o 
  -2   4   4     1489.20     1310.12     55.92 o 
  -1   4   4     2797.59     2889.05     51.37 o 
   0   4   4      341.04      333.92     12.55 o 
   1   4   4        1.65        8.88      5.34 o 
   2   4   4     1859.56     2066.37     48.94 o 
   3   4   4     2599.23     2712.57     63.23 o 
   4   4   4      203.70      204.16     14.98 o 
   5   4   4     5666.60     5756.46    177.14 o 
   6   4   4      864.63      860.49     40.40 o 
   7   4   4       45.86       41.95     16.16 o 
   8   4   4       72.10       65.28     23.44 o 
   9   4   4     1348.29     1214.99     71.27 o 
  10   4   4     1158.31     1041.96     80.73 o 
  11   4   4        8.52      -17.61     30.11 o 
 -12   5   4      117.88      132.49     49.62 o 
 -11   5   4       40.93       25.41     27.44 o 
 -10   5   4      175.73      161.46     32.52 o 
  -9   5   4        0.60       -0.40     21.51 o 
  -8   5   4       93.27      101.02     25.46 o 
  -7   5   4       44.62       62.79     18.07 o 
  -6   5   4      180.36      161.32     18.10 o 
  -5   5   4       13.24        6.91      7.80 o 
  -4   5   4       18.11        7.31      6.83 o 
  -3   5   4       69.11       60.59      7.91 o 
  -2   5   4      607.08      577.36     23.33 o 
  -1   5   4       31.99       40.00      7.64 o 
   0   5   4        2.30        1.74      6.71 o 
   1   5   4       11.03        4.38      7.14 o 
   2   5   4       87.00      120.14     13.42 o 
   3   5   4     1002.24     1003.01     37.50 o 
   4   5   4        1.48        7.91     13.36 o 
   5   5   4      588.92      552.74     28.88 o 
   6   5   4     1024.80      847.76     45.90 o 
   7   5   4     1190.00     1037.86     77.86 o 
   8   5   4        0.42       -1.16     20.76 o 
   9   5   4       89.36       73.62     31.34 o 
  10   5   4       10.94       -3.85     29.02 o 
  11   5   4        0.08       34.91     59.74 o 
 -11   6   4      644.46      515.24     52.23 o 
 -10   6   4       42.58       48.13     28.45 o 
  -9   6   4       41.60       37.96     25.47 o 
  -8   6   4      267.03      249.96     35.88 o 
  -7   6   4     1129.47     1081.26     54.68 o 
  -6   6   4        5.23        1.66     14.90 o 
  -5   6   4      260.25      287.53     25.03 o 
  -4   6   4      604.00      575.93     25.14 o 
  -3   6   4       19.63        8.14     12.81 o 
  -2   6   4        6.84        8.02     12.98 o 
  -1   6   4     1419.12     1571.97     47.43 o 
   0   6   4      169.20      217.52     22.99 o 
   1   6   4       65.92       65.31     16.45 o 
   2   6   4      924.82      905.90     41.73 o 
   3   6   4     1125.12     1076.56     59.73 o 
   4   6   4      192.39      184.89     33.64 o 
   5   6   4      366.93      372.74     79.79 o 
   6   6   4      760.32      721.39     71.69 o 
   7   6   4      103.32       91.65     31.95 o 
   8   6   4      117.78      107.94     30.44 o 
   9   6   4      670.10      566.50     94.27 o 
  10   6   4      279.07      262.13     74.39 o 
 -10   7   4       56.88       81.35     63.48 o 
  -9   7   4      719.79      682.42     54.78 o 
  -8   7   4       18.05       17.69     29.64 o 
  -7   7   4      317.36      334.70     45.23 o 
  -6   7   4     1269.03     1230.39    131.47 o 
  -5   7   4      305.67      301.24     34.47 o 
  -4   7   4       10.36        1.02     30.96 o 
  -3   7   4     1089.07     1197.22     67.48 o 
  -2   7   4     1706.16     1826.31     78.80 o 
  -1   7   4        5.05       -5.47     30.19 o 
   0   7   4      946.00     1213.01     66.72 o 
   1   7   4     2485.43     2812.42    157.35 o 
   2   7   4      103.52      144.85     44.26 o 
   3   7   4      272.08      352.81     66.34 o 
   4   7   4     1608.15     1724.08    216.21 o 
   5   7   4     1282.43     1405.16    106.34 o 
   6   7   4       17.02       20.45     34.60 o 
   7   7   4      414.14      402.01     51.04 o 
   8   7   4      725.47      656.78     70.27 o 
  -8   8   4       55.67       36.98     40.15 o 
  -7   8   4        2.08      -15.27     28.01 o 
  -6   8   4      125.58       95.17     36.41 o 
  -5   8   4       71.88       99.51     45.93 o 
  -4   8   4      404.86      442.21     80.73 o 
  -3   8   4        0.28       22.69     29.87 o 
  -2   8   4        5.83       18.21     28.11 o 
  -1   8   4       82.59       67.51     32.85 o 
   0   8   4        9.70       13.62     27.72 o 
   1   8   4        0.65       26.84     35.09 o 
   2   8   4        8.19       13.91     34.63 o 
   3   8   4       88.61       73.54     43.22 o 
   4   8   4       97.33       92.39     45.73 o 
   5   8   4       36.04       37.76     38.74 o 
   6   8   4      120.68      104.58     98.75 o 
  -5   9   4       23.97       22.44     52.68 o 
  -4   9   4       28.61       26.74     56.36 o 
  -3   9   4      188.94      179.31     55.97 o 
  -2   9   4      259.58      245.41     48.85 o 
  -1   9   4        3.98        5.18     31.38 o 
   0   9   4       69.81       60.85     46.42 o 
   1   9   4       73.26      100.98     48.19 o 
   2   9   4      172.79      166.52     54.79 o 
   3   9   4        2.03       16.08     39.88 o 
   4   9   4       68.67       55.17     60.47 o 
 -14   1   5      600.88      554.95     59.70 o 
 -13   1   5      292.31      271.36     44.70 o 
 -12   1   5       27.73        7.35     25.54 o 
 -11   1   5      838.25      949.57     82.66 o 
 -10   1   5      608.10      608.70     33.21 o 
  -9   1   5      748.67      809.88     36.82 o 
  -8   1   5      632.82      624.16     34.65 o 
  -7   1   5     4429.05     4341.60    174.08 o 
  -6   1   5     2365.04     2373.60     77.71 o 
  -5   1   5      105.92      106.76      6.41 o 
  -4   1   5      905.98      891.77     17.36 o 
  -3   1   5       59.11       65.23      4.00 o 
  -2   1   5     1037.78     1056.96     28.09 o 
  -1   1   5     3483.47     3455.32     73.82 o 
   0   1   5      888.36      910.90     17.71 o 
   1   1   5      715.68      665.20     11.10 o 
   2   1   5        5.52        4.77      3.90 o 
   3   1   5       91.01      140.57      6.76 o 
   4   1   5     3920.20     4177.94    121.39 o 
   5   1   5       64.67       57.97      7.27 o 
   6   1   5      720.25      701.53     24.10 o 
   7   1   5      569.79      566.44     27.60 o 
   8   1   5      821.60      858.96     33.51 o 
   9   1   5      178.88      235.11     26.81 o 
  10   1   5      916.43      937.56     50.52 o 
  11   1   5      194.15      197.04     33.71 o 
  12   1   5      113.15      115.96     31.88 o 
 -13   2   5        3.53      -11.12     35.36 o 
 -12   2   5     2802.17     2935.42    120.55 o 
 -11   2   5      958.25      973.87     71.34 o 
 -10   2   5      325.40      359.30     48.45 o 
  -9   2   5      631.25      636.72     29.60 o 
  -8   2   5     1714.24     1677.54     77.46 o 
  -7   2   5       67.92       68.55      9.37 o 
  -6   2   5      457.47      464.74     14.92 o 
  -5   2   5     3415.10     3412.61     59.48 o 
  -4   2   5      668.85      678.72     11.94 o 
  -3   2   5      735.47      742.63     14.60 o 
  -2   2   5      173.83      152.51      6.90 o 
  -1   2   5       17.38       16.12      4.79 o 
   0   2   5       84.99       85.72      5.85 o 
   1   2   5     2452.12     3072.31     60.84 o 
   2   2   5     1961.19     2059.26     45.14 o 
   3   2   5      716.48      765.41     21.44 o 
   4   2   5     3992.31     4054.88     92.46 o 
   5   2   5     1270.60     1215.60     41.70 o 
   6   2   5        4.01        7.67      6.85 o 
   7   2   5      277.88      262.10     19.74 o 
   8   2   5     1467.71     1578.45     71.49 o 
   9   2   5     1943.24     1983.66     93.09 o 
  10   2   5       34.46       28.12     18.97 o 
  11   2   5       26.91       28.18     24.23 o 
  12   2   5      118.59      130.93     33.24 o 
 -13   3   5      123.68      108.90     47.41 o 
 -12   3   5      152.55      150.16     47.24 o 
 -11   3   5        9.64       -1.18     30.23 o 
 -10   3   5      169.09      170.01     27.11 o 
  -9   3   5       54.72       51.55     16.79 o 
  -8   3   5      921.14      887.65     36.50 o 
  -7   3   5      422.53      363.56     19.28 o 
  -6   3   5       39.67       33.71      7.83 o 
  -5   3   5     1779.47     1809.19     40.08 o 
  -4   3   5      193.20      225.28      8.04 o 
  -3   3   5     1149.54     1130.53     24.20 o 
  -2   3   5      343.27      341.30     10.41 o 
  -1   3   5     1342.52     1448.48     23.64 o 
   0   3   5     2992.73     3075.69     76.97 o 
   1   3   5        0.59        3.85      4.21 o 
   2   3   5       10.98       10.85      4.99 o 
   3   3   5        9.67       11.04      5.06 o 
   4   3   5      458.01      449.07     17.07 o 
   5   3   5      248.31      246.20     14.53 o 
   6   3   5        2.53       -2.09      9.20 o 
   7   3   5      196.97      170.96     21.41 o 
   8   3   5        1.99      -10.49     15.97 o 
   9   3   5        9.53       29.08     22.01 o 
  10   3   5       16.63       33.92     27.86 o 
  11   3   5      271.10      233.33     40.65 o 
  12   3   5       59.95      108.68     55.27 o 
 -13   4   5      130.10       92.26     63.58 o 
 -12   4   5      569.84      504.93     63.21 o 
 -11   4   5       57.02       41.08     26.45 o 
 -10   4   5       80.05       85.33     23.15 o 
  -9   4   5      334.21      340.12     29.35 o 
  -8   4   5      729.04      733.98     41.10 o 
  -7   4   5       25.58       26.99     11.93 o 
  -6   4   5     2784.10     2655.43     64.10 o 
  -5   4   5      215.97      206.73     11.55 o 
  -4   4   5      115.32      115.24      8.14 o 
  -3   4   5      121.57      131.12      8.39 o 
  -2   4   5     2699.48     2533.94    101.82 o 
  -1   4   5     1207.62     1326.56     24.27 o 
   0   4   5     1668.58     1810.13     40.14 o 
   1   4   5     1461.92     1415.33     34.36 o 
   2   4   5       78.24       90.97     10.28 o 
   3   4   5      833.21      848.77     24.88 o 
   4   4   5     5622.88     5650.56    144.66 o 
   5   4   5     1020.58     1028.45     44.27 o 
   6   4   5      813.73      823.33     38.07 o 
   7   4   5       73.08       75.74     18.61 o 
   8   4   5      809.43      697.08     94.09 o 
   9   4   5      693.09      623.12     58.74 o 
  10   4   5      132.10      105.21     36.23 o 
  11   4   5      115.59       84.42     56.57 o 
 -12   5   5       28.17       50.24     42.87 o 
 -11   5   5      488.53      478.79     62.44 o 
 -10   5   5      725.28      642.76     73.14 o 
  -9   5   5      140.80      161.55     31.52 o 
  -8   5   5      270.02      289.88     34.43 o 
  -7   5   5     2266.40     2169.89     81.76 o 
  -6   5   5      285.69      263.63     21.14 o 
  -5   5   5        3.54       10.14      7.98 o 
  -4   5   5      705.31      746.91     18.56 o 
  -3   5   5      502.58      513.88     15.64 o 
  -2   5   5      381.63      371.09     13.60 o 
  -1   5   5     1056.64     1132.47     25.84 o 
   0   5   5     2973.31     3175.66     53.49 o 
   1   5   5       70.93       88.30     12.68 o 
   2   5   5        4.89        4.16     10.00 o 
   3   5   5      976.97     1034.32     42.72 o 
   4   5   5       26.43       27.73     15.73 o 
   5   5   5      318.63      311.02     23.96 o 
   6   5   5      387.74      413.06     36.58 o 
   7   5   5       13.88       23.20     21.45 o 
   8   5   5        1.15      -13.01     20.74 o 
   9   5   5      695.39      576.29     56.46 o 
  10   5   5      382.21      358.95     51.96 o 
 -11   6   5      219.01      200.75     39.18 o 
 -10   6   5        4.98       -4.35     26.10 o 
  -9   6   5      408.08      312.05     39.84 o 
  -8   6   5       50.04       36.87     24.74 o 
  -7   6   5       66.28       58.56     23.27 o 
  -6   6   5        2.70        4.11     15.06 o 
  -5   6   5     1213.42     1091.81     41.05 o 
  -4   6   5       35.70       23.00     12.78 o 
  -3   6   5      457.74      554.82     29.85 o 
  -2   6   5      558.93      622.36     30.89 o 
  -1   6   5      116.09      124.57     20.46 o 
   0   6   5      971.45     1000.81     39.87 o 
   1   6   5      570.08      576.74     29.54 o 
   2   6   5       56.11       55.42     21.91 o 
   3   6   5        4.12       22.24     19.52 o 
   4   6   5       46.56       48.63     23.77 o 
   5   6   5      220.04      241.73     48.82 o 
   6   6   5       36.02       35.20     26.58 o 
   7   6   5        0.96       19.00     27.22 o 
   8   6   5       74.10       61.77     33.54 o 
   9   6   5      116.75      112.62     37.33 o 
  -9   7   5       18.11       -7.34     30.52 o 
  -8   7   5       25.23       25.40     31.44 o 
  -7   7   5       31.84       30.82     29.48 o 
  -6   7   5       22.91       18.48     26.41 o 
  -5   7   5       62.73       37.19     24.82 o 
  -4   7   5      191.74      182.05     37.83 o 
  -3   7   5      164.15      194.66     37.48 o 
  -2   7   5       26.14       23.04     24.97 o 
  -1   7   5       12.68       12.91     31.77 o 
   0   7   5      860.35      883.41     60.48 o 
   1   7   5        0.29      -16.15     23.84 o 
   2   7   5       44.05       38.06     32.90 o 
   3   7   5      180.09      155.23     44.70 o 
   4   7   5       10.25       11.89     33.27 o 
   5   7   5      120.48       96.73     52.94 o 
   6   7   5        4.04       13.17     35.20 o 
   7   7   5       14.37       12.76     31.58 o 
   8   7   5        7.99       -4.29     30.81 o 
  -8   8   5      193.79      164.26     65.66 o 
  -7   8   5        0.38      -11.74     34.94 o 
  -6   8   5      697.09      646.14     91.17 o 
  -5   8   5      514.18      626.29    116.05 o 
  -4   8   5       88.50      135.90     72.42 o 
  -3   8   5      403.04      453.92     55.27 o 
  -2   8   5     1053.25     1203.97    132.64 o 
  -1   8   5      713.04      801.57     64.78 o 
   0   8   5      265.01      252.87     46.39 o 
   1   8   5      390.27      400.18     64.86 o 
   2   8   5      730.66      690.17     80.13 o 
   3   8   5       30.65       60.47     43.50 o 
   4   8   5      650.78      730.64     85.50 o 
   5   8   5      793.33      819.91     91.11 o 
   6   8   5      313.62      305.03     67.17 o 
  -4   9   5      218.83      186.49     89.87 o 
  -3   9   5      187.56      248.42     92.16 o 
  -2   9   5       21.65       69.80     48.84 o 
  -1   9   5       94.51      134.98     42.91 o 
   0   9   5      150.30      165.70     64.73 o 
   1   9   5      189.79      135.69     51.01 o 
   2   9   5       44.80       24.36     40.89 o 
   3   9   5       76.36       45.82     57.66 o 
 -14   0   6      103.57       74.87     44.06 o 
 -13   0   6     1492.84     1773.93    159.79 o 
 -12   0   6     1097.67     1158.80     97.71 o 
 -11   0   6       81.44       73.62     52.00 o 
 -10   0   6     3615.74     3743.16    256.01 o 
  -9   0   6      736.96      702.10     43.74 o 
  -8   0   6     1568.27     1743.81     91.95 o 
  -7   0   6     8001.72     8536.51    453.21 o 
  -6   0   6    15856.06    15616.17    700.81 o 
  -5   0   6      363.51      333.65     20.56 o 
  -4   0   6     8396.93     7385.57    390.03 o 
  -3   0   6     4869.57     3855.52    226.20 o 
  -2   0   6     9791.85     8063.04    615.96 o 
  -1   0   6     1604.95     1202.68    156.04 o 
   0   0   6    32732.10    28558.43   2269.30 o 
   1   0   6     7357.56     6384.85    417.64 o 
   2   0   6      779.32      724.71     39.50 o 
   3   0   6    13810.59    13929.42    603.41 o 
   4   0   6    17321.56    17484.89    764.18 o 
   5   0   6      573.90      506.85     23.57 o 
   6   0   6       66.46       68.05     13.82 o 
   7   0   6      753.48      770.00     36.10 o 
   8   0   6     2107.02     2165.14     75.48 o 
   9   0   6        0.99        2.13     27.33 o 
  10   0   6      548.74      537.79     59.74 o 
  11   0   6       14.03       25.39     33.86 o 
  12   0   6       52.71       59.69     44.76 o 
 -14   1   6      142.22       94.62     44.95 o 
 -13   1   6       29.73       31.22     31.68 o 
 -12   1   6      372.43      346.70     43.65 o 
 -11   1   6      388.06      412.60     58.36 o 
 -10   1   6      804.25      778.77     36.98 o 
  -9   1   6      208.14      200.60     16.58 o 
  -8   1   6     2064.00     2141.66     96.42 o 
  -7   1   6      442.92      436.56     18.73 o 
  -6   1   6        6.16        7.43      6.81 o 
  -5   1   6      976.47      915.61     27.39 o 
  -4   1   6     3185.84     3223.77     61.47 o 
  -3   1   6      618.85      661.23     18.94 o 
  -2   1   6     4210.50     4052.40    122.11 o 
  -1   1   6     5864.17     5693.06    125.95 o 
   0   1   6        4.88        5.88      3.78 o 
   1   1   6     1417.48     1451.99     34.53 o 
   2   1   6     2770.43     2692.89     73.54 o 
   3   1   6       25.88       44.91      5.13 o 
   4   1   6       25.81       28.62      5.17 o 
   5   1   6      934.33      927.28     31.17 o 
   6   1   6      252.72      252.99     14.38 o 
   7   1   6     1096.51     1074.56     40.30 o 
   8   1   6       21.77       20.12     14.15 o 
   9   1   6      979.41      962.60     49.03 o 
  10   1   6        2.25       -0.60     20.89 o 
  11   1   6       73.18       92.39     29.36 o 
  12   1   6      151.79      101.01     32.04 o 
 -13   2   6      187.72      151.99     47.16 o 
 -12   2   6      121.12       77.99     40.16 o 
 -11   2   6        5.09      -18.73     26.33 o 
 -10   2   6       45.72       37.73     24.83 o 
  -9   2   6      210.69      185.46     17.47 o 
  -8   2   6       49.40       37.25     10.35 o 
  -7   2   6       53.19       45.28      9.14 o 
  -6   2   6      574.25      555.72     24.89 o 
  -5   2   6      322.15      324.97      9.81 o 
  -4   2   6        0.89        2.01      3.66 o 
  -3   2   6       37.77       29.24      4.13 o 
  -2   2   6      393.76      344.27     10.89 o 
  -1   2   6     1559.32     1518.43     29.99 o 
   0   2   6      281.44      267.83      9.80 o 
   1   2   6      528.24      536.93     13.91 o 
   2   2   6      451.23      480.87     13.70 o 
   3   2   6     1872.87     1921.05     41.58 o 
   4   2   6      573.65      542.29     14.58 o 
   5   2   6      457.24      441.11     14.64 o 
   6   2   6      498.55      500.80     23.23 o 
   7   2   6      835.79      767.51     29.91 o 
   8   2   6      640.09      610.04     41.46 o 
   9   2   6        0.69       -5.24     15.91 o 
  10   2   6       21.72       26.09     20.29 o 
  11   2   6        0.94       10.39     24.16 o 
  12   2   6       29.89       17.64     30.49 o 
 -13   3   6       11.70       29.71     40.32 o 
 -12   3   6      390.82      348.39     57.28 o 
 -11   3   6     1105.13     1241.15     81.58 o 
 -10   3   6      523.85      596.97     49.96 o 
  -9   3   6      357.01      347.41     28.46 o 
  -8   3   6     3104.58     2913.33    127.52 o 
  -7   3   6     1057.42     1047.60     43.48 o 
  -6   3   6      516.05      492.55     16.48 o 
  -5   3   6     5420.35     5283.45    133.97 o 
  -4   3   6     1606.34     1384.67     65.17 o 
  -3   3   6      582.93      648.29     13.54 o 
  -2   3   6    11203.77    11594.47    196.87 o 
  -1   3   6    12288.79    12297.70    275.20 o 
   0   3   6      597.25      657.25     17.21 o 
   1   3   6      920.40      875.67     19.13 o 
   2   3   6     2496.24     2629.09     53.03 o 
   3   3   6     1614.19     1591.56     27.84 o 
   4   3   6      431.40      454.85     16.61 o 
   5   3   6     1950.68     1980.52     63.30 o 
   6   3   6     1134.89     1252.49     47.14 o 
   7   3   6      160.93      164.61     23.04 o 
   8   3   6     1565.41     1471.12     97.35 o 
   9   3   6     1172.91     1225.26     73.10 o 
  10   3   6      249.20      228.37     39.99 o 
  11   3   6       89.06       65.21     32.97 o 
 -12   4   6      590.83      613.01     68.20 o 
 -11   4   6      404.43      410.72     40.11 o 
 -10   4   6      685.61      801.31     67.35 o 
  -9   4   6     1060.82     1029.36     43.54 o 
  -8   4   6       62.38       43.47     17.81 o 
  -7   4   6     1895.59     1878.96     67.28 o 
  -6   4   6     3941.88     3857.40    104.59 o 
  -5   4   6     2424.06     2418.56     59.25 o 
  -4   4   6      942.93      815.18     29.05 o 
  -3   4   6     5206.98     5346.78     92.67 o 
  -2   4   6      488.43      464.49     16.86 o 
  -1   4   6       12.71       21.71      6.45 o 
   0   4   6     3889.57     4022.42     76.76 o 
   1   4   6     2362.46     2418.49     56.89 o 
   2   4   6      151.74      162.79     11.92 o 
   3   4   6     2596.54     2675.48     80.40 o 
   4   4   6     2171.64     2219.67     77.92 o 
   5   4   6      844.06      841.60     30.60 o 
   6   4   6      123.54      113.83     20.01 o 
   7   4   6     1014.05     1018.86     80.81 o 
   8   4   6      336.17      312.11     42.56 o 
   9   4   6       29.31       23.10     28.87 o 
  10   4   6      458.76      396.53     54.03 o 
  11   4   6        9.93       -4.93     38.44 o 
 -12   5   6       60.92       46.13     62.86 o 
 -11   5   6      231.18      199.10     43.00 o 
 -10   5   6       34.38       19.32     26.52 o 
  -9   5   6      102.02       97.28     28.06 o 
  -8   5   6       67.44       41.31     22.43 o 
  -7   5   6      129.73       87.01     19.59 o 
  -6   5   6      143.09      129.42     18.41 o 
  -5   5   6       59.04       61.35     10.22 o 
  -4   5   6      234.91      211.65     12.24 o 
  -3   5   6      298.48      310.32     13.36 o 
  -2   5   6      145.80      140.53      9.02 o 
  -1   5   6      218.63      262.32     15.36 o 
   0   5   6      117.93      125.31     13.12 o 
   1   5   6      901.76      984.71     50.67 o 
   2   5   6       10.46        6.21     11.75 o 
   3   5   6       25.23       24.28     15.53 o 
   4   5   6       26.91       22.61     15.53 o 
   5   5   6       63.65       77.53     22.76 o 
   6   5   6       80.46       57.96     22.59 o 
   7   5   6       23.21       11.96     22.32 o 
   8   5   6       21.86      -20.25     24.99 o 
   9   5   6       30.24        3.35     28.44 o 
  10   5   6       16.20       13.73     31.45 o 
 -11   6   6       17.74       -2.19     34.03 o 
 -10   6   6      492.50      483.17     55.69 o 
  -9   6   6      487.23      486.44     72.36 o 
  -8   6   6       81.90       94.40     33.34 o 
  -7   6   6        7.60       15.58     25.14 o 
  -6   6   6     2577.64     2391.34     94.44 o 
  -5   6   6      127.77      141.70     16.99 o 
  -4   6   6       80.11       76.44     16.35 o 
  -3   6   6      723.49      763.05     35.27 o 
  -2   6   6     1748.77     1871.81     48.32 o 
  -1   6   6     1974.70     2162.19     56.38 o 
   0   6   6       76.28       77.59     17.31 o 
   1   6   6      611.68      651.78     41.53 o 
   2   6   6       23.22       16.27     19.93 o 
   3   6   6      704.79      729.81     52.57 o 
   4   6   6     1669.79     1728.35    106.96 o 
   5   6   6       89.70       84.23     38.09 o 
   6   6   6        5.71        1.95     24.83 o 
   7   6   6      125.88       56.08     32.36 o 
   8   6   6      331.95      326.69     49.03 o 
   9   6   6        5.45       13.68     30.93 o 
  -9   7   6      184.31      163.28     43.35 o 
  -8   7   6     1400.36     1369.39     78.31 o 
  -7   7   6      871.29      837.92     75.77 o 
  -6   7   6      693.75      600.13     65.05 o 
  -5   7   6      822.00      899.15     56.77 o 
  -4   7   6     2038.56     2061.40    100.65 o 
  -3   7   6       13.27       -3.27     33.73 o 
  -2   7   6      877.13     1043.33     81.97 o 
  -1   7   6     3044.53     3349.32    339.79 o 
   0   7   6      771.04      820.97     63.01 o 
   1   7   6      810.23      740.09    156.78 o 
   2   7   6      605.83      681.74    129.04 o 
   3   7   6      460.09      414.00     70.34 o 
   4   7   6       26.40       20.41     35.33 o 
   5   7   6     1040.36     1047.31     90.49 o 
   6   7   6      367.88      330.77     64.82 o 
   7   7   6        5.02      -28.29     28.29 o 
   8   7   6      728.03      719.48    102.75 o 
  -8   8   6        0.68      -19.22     48.31 o 
  -7   8   6       19.18       24.84     47.69 o 
  -6   8   6      109.25       52.79     41.94 o 
  -5   8   6      238.41      161.74     48.76 o 
  -4   8   6       95.08       75.43     70.13 o 
  -3   8   6       50.65       57.72     46.30 o 
  -2   8   6        6.75        8.73     37.80 o 
  -1   8   6       26.01       37.96     39.39 o 
   0   8   6        1.82       22.30     36.38 o 
   1   8   6      228.79      225.49     58.54 o 
   2   8   6        1.18       -1.50     36.74 o 
   3   8   6      322.28      306.30     66.37 o 
   4   8   6        1.99        4.36     38.31 o 
   5   8   6        4.39      -34.64     34.64 o 
   6   8   6       22.65      -18.70     57.04 o 
  -4   9   6        2.08      -15.07     66.91 o 
  -3   9   6        1.41      -21.40     61.61 o 
  -2   9   6       36.19        5.81     47.59 o 
  -1   9   6      195.72      177.98     56.08 o 
   0   9   6       14.36      -23.73     38.39 o 
   1   9   6        1.57      -18.22     38.35 o 
   2   9   6      208.22      137.04     76.26 o 
 -14   1   7        2.70       10.03     38.91 o 
 -13   1   7      244.58      221.83     42.43 o 
 -12   1   7      778.05      750.52     62.27 o 
 -11   1   7        1.40      -12.68     21.36 o 
 -10   1   7      834.72      895.35     64.05 o 
  -9   1   7     1091.88     1185.55     58.21 o 
  -8   1   7      534.95      572.57     28.88 o 
  -7   1   7     3073.40     2963.23    108.19 o 
  -6   1   7     8158.10     8048.07    253.88 o 
  -5   1   7     1385.04     1304.48     31.41 o 
  -4   1   7     2550.86     2630.18     50.95 o 
  -3   1   7    10352.47    10392.30    252.76 o 
  -2   1   7    15388.72    14764.21    350.57 o 
  -1   1   7     3624.68     3454.37     81.95 o 
   0   1   7      614.64      521.05     11.19 o 
   1   1   7     2280.29     1861.10     96.89 o 
   2   1   7      935.61      636.59     33.19 o 
   3   1   7      308.24      325.30     10.61 o 
   4   1   7     3299.43     3090.96     95.31 o 
   5   1   7      406.63      382.62     13.23 o 
   6   1   7      399.26      374.17     19.38 o 
   7   1   7     1260.06     1343.30     47.34 o 
   8   1   7     1299.30     1436.17     43.67 o 
   9   1   7      389.02      472.49     38.68 o 
  10   1   7       87.44       72.35     27.00 o 
  11   1   7      273.79      248.63     37.17 o 
 -13   2   7      443.13      436.03     63.71 o 
 -12   2   7      186.39      149.93     44.46 o 
 -11   2   7     1048.97     1072.16    124.31 o 
 -10   2   7     1560.60     1764.30    101.49 o 
  -9   2   7        9.07       10.68     13.81 o 
  -8   2   7     1363.33     1363.65     42.17 o 
  -7   2   7     4750.14     4620.16    146.98 o 
  -6   2   7      862.65      841.16     21.56 o 
  -5   2   7     1040.77     1055.51     23.39 o 
  -4   2   7     2658.05     2595.82     47.00 o 
  -3   2   7     2003.62     1999.33     29.22 o 
  -2   2   7      877.16      897.20     22.95 o 
  -1   2   7     6508.67     6277.69     98.60 o 
   0   2   7     8101.38     7753.00    132.86 o 
   1   2   7        1.77        2.57      4.73 o 
   2   2   7      165.38      126.93      7.93 o 
   3   2   7     5230.29     5203.04    114.97 o 
   4   2   7     2116.51     2026.84     50.20 o 
   5   2   7      371.33      357.36     15.51 o 
   6   2   7      146.24      122.11     14.83 o 
   7   2   7      465.92      509.41     26.62 o 
   8   2   7       61.79       43.41     17.76 o 
   9   2   7      537.56      577.25     36.12 o 
  10   2   7      117.73       98.50     24.51 o 
  11   2   7       29.97       -0.45     24.64 o 
 -13   3   7      176.24      196.16     53.22 o 
 -12   3   7        6.78       -9.35     35.30 o 
 -11   3   7      190.42      210.00     41.00 o 
 -10   3   7      653.00      664.48     53.51 o 
  -9   3   7        9.52        0.32     16.33 o 
  -8   3   7      410.52      356.38     24.21 o 
  -7   3   7      142.25      132.96     14.95 o 
  -6   3   7      929.20      819.90     46.55 o 
  -5   3   7     1043.73      987.34     22.72 o 
  -4   3   7      323.97      332.91     10.09 o 
  -3   3   7      993.90     1029.40     17.34 o 
  -2   3   7      194.78      210.23      9.22 o 
  -1   3   7      124.10      113.49      8.79 o 
   0   3   7       11.20        1.84      5.04 o 
   1   3   7     1132.78     1177.74     28.31 o 
   2   3   7      193.89      187.33     10.56 o 
   3   3   7       36.09       30.56      7.44 o 
   4   3   7      343.62      333.40     16.57 o 
   5   3   7      691.92      679.28     24.11 o 
   6   3   7       97.60       97.64     14.99 o 
   7   3   7      406.91      395.55     35.80 o 
   8   3   7        1.84       -5.70     17.80 o 
   9   3   7      211.72      168.06     27.66 o 
  10   3   7        7.37      -13.90     23.35 o 
  11   3   7       14.93        8.49     29.10 o 
 -12   4   7       45.30       37.66     40.45 o 
 -11   4   7     1282.35     1321.65     72.87 o 
 -10   4   7       21.52        2.16     23.14 o 
  -9   4   7        0.78       -0.04     19.84 o 
  -8   4   7      100.73       86.54     22.21 o 
  -7   4   7     2335.82     2300.13    127.37 o 
  -6   4   7       39.29       32.02     11.48 o 
  -5   4   7      584.11      558.85     19.18 o 
  -4   4   7     2127.09     2084.49     48.29 o 
  -3   4   7       17.77       14.06      6.89 o 
  -2   4   7       18.40       14.90      6.56 o 
  -1   4   7     4410.00     4394.54     74.20 o 
   0   4   7     1967.87     1995.76     44.01 o 
   1   4   7       59.29       60.81      9.23 o 
   2   4   7     1165.39     1236.04     36.15 o 
   3   4   7     1790.69     1855.59     50.99 o 
   4   4   7      463.66      415.42     23.05 o 
   5   4   7      173.71      160.83     18.24 o 
   6   4   7      113.87      119.14     19.18 o 
   7   4   7      130.62      127.06     28.05 o 
   8   4   7       21.37        2.03     24.86 o 
   9   4   7      409.06      397.90     50.39 o 
  10   4   7      155.09      169.28     42.45 o 
 -12   5   7      384.76      415.37     73.39 o 
 -11   5   7       81.03       59.40     36.19 o 
 -10   5   7       67.94       53.58     32.51 o 
  -9   5   7     1451.16     1436.94    191.66 o 
  -8   5   7      548.09      491.80     48.41 o 
  -7   5   7      390.38      351.05     40.17 o 
  -6   5   7     2547.05     2506.88     76.54 o 
  -5   5   7     1896.00     1848.07     37.09 o 
  -4   5   7       97.56       87.92     12.23 o 
  -3   5   7     1484.53     1511.09     34.43 o 
  -2   5   7     4198.27     4104.86    120.77 o 
  -1   5   7      329.38      356.73     17.24 o 
   0   5   7      287.57      324.93     19.96 o 
   1   5   7      536.81      590.04     24.75 o 
   2   5   7      452.33      492.01     33.40 o 
   3   5   7       17.52       10.33     14.84 o 
   4   5   7     2590.40     2776.63    169.12 o 
   5   5   7     1397.23     1307.26     79.34 o 
   6   5   7      173.42      153.80     29.21 o 
   7   5   7      339.15      358.91     39.08 o 
   8   5   7      985.93      854.69    104.01 o 
   9   5   7       16.52       18.20     31.51 o 
 -11   6   7      213.66      163.12     44.79 o 
 -10   6   7      168.50      159.67     42.12 o 
  -9   6   7        8.11      -13.02     28.23 o 
  -8   6   7      506.02      486.76     51.56 o 
  -7   6   7      431.55      398.47     45.20 o 
  -6   6   7       59.78       81.76     26.09 o 
  -5   6   7       94.44       97.48     16.91 o 
  -4   6   7      754.42      739.16     33.63 o 
  -3   6   7       88.15       62.42     17.54 o 
  -2   6   7      400.96      429.75     34.00 o 
  -1   6   7      451.03      528.66     47.02 o 
   0   6   7      782.45      811.52     41.64 o 
   1   6   7       58.35       56.93     23.65 o 
   2   6   7     1028.48     1047.46     63.08 o 
   3   6   7      847.83      772.66    105.30 o 
   4   6   7        4.91       24.76     30.42 o 
   5   6   7       87.21       88.42     40.27 o 
   6   6   7      274.73      308.68     44.27 o 
   7   6   7      312.48      252.59     43.53 o 
   8   6   7        9.42       -6.27     31.49 o 
  -9   7   7       16.87      -12.52     31.43 o 
  -8   7   7      411.35      353.50     44.19 o 
  -7   7   7      394.39      296.00     75.47 o 
  -6   7   7       11.74      -14.39     32.45 o 
  -5   7   7       90.25       72.37     29.79 o 
  -4   7   7        1.56      -24.37     24.37 o 
  -3   7   7      148.67      130.29     45.32 o 
  -2   7   7      294.07      408.42     68.62 o 
  -1   7   7       57.18       69.32     38.86 o 
   0   7   7        6.82       10.89     24.24 o 
   1   7   7      106.14       84.12     37.86 o 
   2   7   7       99.59       73.61     41.02 o 
   3   7   7       29.15       24.39     36.90 o 
   4   7   7      740.76      725.62     81.37 o 
   5   7   7       28.77       37.63     37.77 o 
   6   7   7       11.09       31.13     41.22 o 
   7   7   7      100.45       61.90     44.84 o 
  -7   8   7      569.21      507.74     86.55 o 
  -6   8   7      225.93      193.17     52.68 o 
  -5   8   7      212.71      144.67     36.38 o 
  -4   8   7      526.50      478.44     85.61 o 
  -3   8   7      121.21       98.30     48.45 o 
  -2   8   7      202.65      242.80     57.96 o 
  -1   8   7      752.37      907.49     80.77 o 
   0   8   7     1017.29      973.71     93.09 o 
   1   8   7        0.47        3.32     38.43 o 
   2   8   7      918.99      982.90    124.83 o 
   3   8   7     1060.55     1345.65    104.92 o 
   4   8   7        5.02        5.08     50.81 o 
   5   8   7        4.14      -10.70     39.02 o 
  -3   9   7       10.65       -6.57     44.11 o 
  -2   9   7      832.55      771.09     89.36 o 
  -1   9   7       32.32       10.67     42.72 o 
   0   9   7       37.70       25.81     42.06 o 
   1   9   7      105.73       61.71     68.36 o 
   2   9   7        2.31      -13.71     51.74 o 
 -14   0   8      375.03      328.52     72.62 o 
 -13   0   8       93.85       80.09     42.21 o 
 -12   0   8     1579.25     1864.78     97.07 o 
 -11   0   8      852.90      968.59     71.38 o 
 -10   0   8      136.45      140.45     31.00 o 
  -9   0   8     1060.82     1155.33     88.37 o 
  -8   0   8     3856.25     4230.78    286.04 o 
  -7   0   8      136.80      138.05     16.99 o 
  -6   0   8       10.28       20.65     10.95 o 
  -5   0   8    27861.32    26656.23    930.03 o 
  -4   0   8       35.83       19.08      6.41 o 
  -3   0   8     2109.59     2097.12     87.67 o 
  -2   0   8    21977.14    19977.69    807.99 o 
  -1   0   8    19052.81    16028.54   1052.59 o 
   0   0   8        0.19        5.48      5.96 o 
   1   0   8     6302.40     5842.15    329.24 o 
   2   0   8    15615.59    11916.78   1347.35 o 
   3   0   8      683.99      626.10     22.36 o 
   4   0   8     2446.52     2330.11    104.50 o 
   5   0   8     4410.00     4085.17    154.26 o 
   6   0   8     1404.92     1405.79     49.24 o 
   7   0   8      444.86      491.76     32.68 o 
   8   0   8     4076.85     4255.17    107.67 o 
   9   0   8     1669.93     1932.73     97.41 o 
  10   0   8      100.81      142.11     45.16 o 
  11   0   8      500.79      505.12     67.51 o 
 -14   1   8       24.21      -33.87     44.47 o 
 -13   1   8      245.19      216.61     51.02 o 
 -12   1   8       42.06       39.96     29.12 o 
 -11   1   8      223.73      229.21     57.06 o 
 -10   1   8      472.50      541.75     55.27 o 
  -9   1   8      724.90      743.39     40.57 o 
  -8   1   8       43.85       53.07     12.21 o 
  -7   1   8     3413.29     3489.39     91.04 o 
  -6   1   8     3542.67     3506.22    105.63 o 
  -5   1   8        1.61       -4.63      5.35 o 
  -4   1   8      434.62      476.04     11.55 o 
  -3   1   8    12723.54    12512.05    277.01 o 
  -2   1   8      576.00      553.58     17.43 o 
  -1   1   8     1516.80     1351.25     29.41 o 
   0   1   8     1859.03     1647.16     25.79 o 
   1   1   8      517.14      459.68     11.83 o 
   2   1   8      195.06      181.82      8.77 o 
   3   1   8     2882.60     2621.92     74.56 o 
   4   1   8     2857.84     2660.89     86.12 o 
   5   1   8        0.74        1.01      7.70 o 
   6   1   8     1010.31      965.26     30.05 o 
   7   1   8      445.34      515.37     29.28 o 
   8   1   8       48.19       81.07     20.45 o 
   9   1   8      143.13      130.02     28.66 o 
  10   1   8       85.61       95.61     29.34 o 
  11   1   8      191.44      230.80     37.45 o 
 -13   2   8        0.06       11.46     37.37 o 
 -12   2   8      174.61      186.97     47.25 o 
 -11   2   8      102.16       75.98     36.74 o 
 -10   2   8       17.53       23.89     21.77 o 
  -9   2   8        7.86       13.08     16.91 o 
  -8   2   8      241.74      276.95     23.47 o 
  -7   2   8      664.95      672.85     30.15 o 
  -6   2   8       52.32       38.42      9.79 o 
  -5   2   8       16.84       11.02      7.46 o 
  -4   2   8      209.54      199.38      7.81 o 
  -3   2   8      217.86      201.70      8.83 o 
  -2   2   8     1029.94     1021.64     25.36 o 
  -1   2   8        7.33        7.99      5.00 o 
   0   2   8       35.84       36.60      6.04 o 
   1   2   8      185.10      193.27      9.04 o 
   2   2   8       99.78      111.28      7.78 o 
   3   2   8       81.16       62.63      8.03 o 
   4   2   8       71.44       57.52      9.46 o 
   5   2   8      147.42      144.64     12.16 o 
   6   2   8      115.69       95.51     15.35 o 
   7   2   8      533.47      476.83     28.20 o 
   8   2   8      107.11      124.65     22.60 o 
   9   2   8       63.19       40.32     20.36 o 
  10   2   8       20.82       18.87     21.82 o 
  11   2   8       66.50       59.42     33.05 o 
 -13   3   8      784.22      795.02    130.08 o 
 -12   3   8        1.08       13.18     38.09 o 
 -11   3   8      543.32      585.17     54.79 o 
 -10   3   8     1242.54     1501.37     98.09 o 
  -9   3   8     1535.89     1503.91     88.06 o 
  -8   3   8      695.29      692.55     31.15 o 
  -7   3   8     6447.47     6177.10    218.00 o 
  -6   3   8     4567.57     4578.87    177.80 o 
  -5   3   8     1275.42     1288.67     41.60 o 
  -4   3   8     2511.86     2464.61     50.98 o 
  -3   3   8     7808.24     7929.04    117.54 o 
  -2   3   8     3477.78     3607.11     68.56 o 
  -1   3   8     5272.06     5415.38    115.72 o 
   0   3   8     2521.76     2405.21     44.78 o 
   1   3   8     1073.01     1121.94     28.89 o 
   2   3   8      176.48      165.12     10.34 o 
   3   3   8     9383.66     9281.37    191.59 o 
   4   3   8     4613.56     4561.73    110.86 o 
   5   3   8       63.27       55.48     11.97 o 
   6   3   8     1498.85     1475.25     58.34 o 
   7   3   8     1403.94     1395.39     54.78 o 
   8   3   8      534.77      524.84     49.08 o 
   9   3   8      348.02      339.53     39.10 o 
  10   3   8      742.96      747.74     52.71 o 
 -12   4   8      649.02      532.99     66.36 o 
 -11   4   8      382.44      426.61     75.08 o 
 -10   4   8      120.54       91.35     28.02 o 
  -9   4   8      733.28      793.69     59.37 o 
  -8   4   8      847.82      834.90     43.59 o 
  -7   4   8      386.42      364.20     26.26 o 
  -6   4   8     1731.74     1742.56     67.90 o 
  -5   4   8     3448.58     3516.42    106.93 o 
  -4   4   8      698.58      682.42     23.97 o 
  -3   4   8     1172.69     1130.99     23.76 o 
  -2   4   8     7021.00     7079.04    108.90 o 
  -1   4   8     7689.80     7937.02    142.74 o 
   0   4   8      412.20      411.88     16.23 o 
   1   4   8     2870.17     2908.46     67.65 o 
   2   4   8     8995.63     9152.50    198.87 o 
   3   4   8       29.32       32.55     11.10 o 
   4   4   8      743.16      703.64     26.98 o 
   5   4   8      800.24      843.62     34.71 o 
   6   4   8      815.48      820.07     50.60 o 
   7   4   8       86.84       77.07     29.47 o 
   8   4   8     1322.36     1154.54     68.61 o 
   9   4   8      436.71      467.27     63.12 o 
  10   4   8        2.55        6.95     26.77 o 
 -11   5   8       94.37        6.77     32.60 o 
 -10   5   8       13.23       39.91     31.75 o 
  -9   5   8        0.27       -0.07     27.41 o 
  -8   5   8        5.61       30.00     27.40 o 
  -7   5   8       34.12       13.87     23.31 o 
  -6   5   8        6.50       11.24     13.47 o 
  -5   5   8        0.26       -6.03     11.32 o 
  -4   5   8       73.21       65.84     13.22 o 
  -3   5   8       93.02       84.39     11.56 o 
  -2   5   8        4.81        6.49      9.26 o 
  -1   5   8       29.91       21.59     10.86 o 
   0   5   8      561.92      572.75     23.11 o 
   1   5   8       29.97       34.31     13.53 o 
   2   5   8      370.36      381.51     28.12 o 
   3   5   8     1190.33     1023.04     59.47 o 
   4   5   8     1088.60      928.89    125.82 o 
   5   5   8       74.16       45.31     25.27 o 
   6   5   8       23.25       23.44     22.58 o 
   7   5   8       40.58       22.97     24.96 o 
   8   5   8       46.86       32.58     30.65 o 
   9   5   8        8.54       -4.56     30.80 o 
 -10   6   8      244.73      234.58     46.21 o 
  -9   6   8      109.74       63.11     35.49 o 
  -8   6   8      627.56      566.96     55.04 o 
  -7   6   8      171.50      143.80     30.99 o 
  -6   6   8      392.13      348.87     37.38 o 
  -5   6   8      182.32      210.94     25.00 o 
  -4   6   8      309.99      337.05     44.55 o 
  -3   6   8      121.94      102.20     21.91 o 
  -2   6   8      688.70      720.33     60.26 o 
  -1   6   8     2291.77     2572.81    120.05 o 
   0   6   8       32.96       45.57     18.54 o 
   1   6   8      924.45      860.24     74.46 o 
   2   6   8      323.94      343.97     42.55 o 
   3   6   8      100.97       88.59     37.00 o 
   4   6   8      137.65       99.98     40.60 o 
   5   6   8      499.02      480.74     67.89 o 
   6   6   8        5.52      -12.54     27.01 o 
   7   6   8      149.90      125.46     38.07 o 
   8   6   8      264.13      213.00     55.09 o 
  -9   7   8      151.13      129.36     43.06 o 
  -8   7   8      294.48      251.20     41.23 o 
  -7   7   8      930.04      867.18     57.53 o 
  -6   7   8     1179.11     1255.57    126.08 o 
  -5   7   8      138.12      129.04     29.95 o 
  -4   7   8     1832.63     1880.97    109.58 o 
  -3   7   8     1886.68     1967.74     96.20 o 
  -2   7   8      233.41      193.60     50.62 o 
  -1   7   8     1128.06     1285.74     92.16 o 
   0   7   8     1550.17     1517.49    158.29 o 
   1   7   8      716.50      727.04    153.97 o 
   2   7   8      125.64       93.68     45.75 o 
   3   7   8     2732.29     2821.85    440.05 o 
   4   7   8     1107.15     1071.33    180.94 o 
   5   7   8       47.71       38.39     41.04 o 
   6   7   8      760.25      698.11     86.57 o 
   7   7   8      664.11      670.03     99.95 o 
  -7   8   8       96.89       38.65     55.07 o 
  -6   8   8      136.34       80.85     45.62 o 
  -5   8   8      232.72      178.40     38.59 o 
  -4   8   8      226.50      208.58     42.31 o 
  -3   8   8       80.34       72.73     46.03 o 
  -2   8   8      374.24      327.25     64.65 o 
  -1   8   8      171.97      191.45     73.77 o 
   0   8   8      200.54      207.35     58.03 o 
   1   8   8      546.58      579.00     79.92 o 
   2   8   8       41.76       34.88     43.31 o 
   3   8   8      152.54      151.21     55.89 o 
   4   8   8        8.45       10.39     44.65 o 
  -3   9   8      127.23       82.82     53.08 o 
  -2   9   8       13.45       41.89     37.02 o 
  -1   9   8        8.03      -29.32     37.08 o 
   0   9   8       76.50      137.66     78.13 o 
 -13   1   9        3.30       10.25     37.72 o 
 -12   1   9      204.15      178.04     38.90 o 
 -11   1   9     1167.27     1331.09    115.48 o 
 -10   1   9      276.49      260.58     29.46 o 
  -9   1   9        1.34       11.11     13.80 o 
  -8   1   9     1839.83     1866.66     66.16 o 
  -7   1   9     2443.41     2488.32     77.42 o 
  -6   1   9        7.83        6.22      9.30 o 
  -5   1   9       35.06       34.22      9.96 o 
  -4   1   9     1517.50     1472.37     29.02 o 
  -3   1   9       30.67       34.76      5.55 o 
  -2   1   9     4432.60     3805.58    172.92 o 
  -1   1   9     4648.30     4290.24     95.10 o 
   0   1   9       10.95       10.81      4.59 o 
   1   1   9      254.82      291.45     10.97 o 
   2   1   9     8742.80     7986.29    198.05 o 
   3   1   9     7861.93     7185.81    191.98 o 
   4   1   9       40.99       43.32      8.48 o 
   5   1   9     3837.84     3618.40    121.64 o 
   6   1   9      171.04      198.23     19.32 o 
   7   1   9      891.35      886.06     39.38 o 
   8   1   9       86.87       85.34     21.02 o 
   9   1   9     1445.75     1568.90     64.00 o 
  10   1   9      133.30      118.27     31.41 o 
  11   1   9       23.38       15.33     28.77 o 
 -13   2   9      422.67      432.75     63.65 o 
 -12   2   9      139.51      180.18     57.87 o 
 -11   2   9       48.93       39.96     29.94 o 
 -10   2   9       42.53       41.57     27.90 o 
  -9   2   9      197.81      225.49     27.63 o 
  -8   2   9       83.64       99.85     17.56 o 
  -7   2   9     1308.53     1262.69     37.99 o 
  -6   2   9     3339.40     3234.95     81.86 o 
  -5   2   9       12.36        8.61      7.89 o 
  -4   2   9      477.19      525.79     19.51 o 
  -3   2   9     4122.11     4188.36     75.42 o 
  -2   2   9     4397.02     4275.57    120.57 o 
  -1   2   9     1594.61     1501.60     36.06 o 
   0   2   9     3878.09     3447.12     83.46 o 
   1   2   9     4078.89     3865.68     67.63 o 
   2   2   9       92.96       83.34      7.74 o 
   3   2   9     1289.95     1277.51     43.44 o 
   4   2   9     1629.29     1650.20     36.70 o 
   5   2   9     2452.81     2366.07     61.14 o 
   6   2   9        9.53       21.90     14.95 o 
   7   2   9     2792.69     2689.32    153.92 o 
   8   2   9      678.42      776.81     60.87 o 
   9   2   9        7.58       -6.66     22.13 o 
  10   2   9      218.25      271.97     45.53 o 
 -13   3   9        0.30       19.36     44.63 o 
 -12   3   9       19.75       24.56     41.26 o 
 -11   3   9      146.59      130.76     38.32 o 
 -10   3   9       20.05       17.23     26.71 o 
  -9   3   9      191.58      206.72     36.69 o 
  -8   3   9      697.68      691.74     45.62 o 
  -7   3   9      333.01      320.58     21.38 o 
  -6   3   9      236.72      212.02     17.27 o 
  -5   3   9      247.99      257.42     16.41 o 
  -4   3   9     1493.42     1431.01     36.23 o 
  -3   3   9       17.40       20.36      6.82 o 
  -2   3   9     1049.76     1116.00     24.75 o 
  -1   3   9      778.24      789.08     19.29 o 
   0   3   9        5.36        3.65      5.58 o 
   1   3   9        1.88       -1.07      6.20 o 
   2   3   9     1076.02     1083.78     24.52 o 
   3   3   9      461.16      439.38     18.97 o 
   4   3   9       76.43       58.22     11.41 o 
   5   3   9      364.23      348.70     20.22 o 
   6   3   9      307.92      304.93     28.95 o 
   7   3   9       34.77       32.30     19.51 o 
   8   3   9       16.32       23.09     19.87 o 
   9   3   9      722.73      698.98     49.36 o 
  10   3   9       70.08       39.22     28.33 o 
 -12   4   9       91.34       77.03     37.82 o 
 -11   4   9       22.74       -5.38     29.12 o 
 -10   4   9       16.21        5.79     23.62 o 
  -9   4   9      228.71      224.33     31.43 o 
  -8   4   9       25.53       26.06     19.98 o 
  -7   4   9      451.07      452.43     27.33 o 
  -6   4   9      399.13      363.60     21.52 o 
  -5   4   9       93.55       80.46     12.82 o 
  -4   4   9      132.40      137.35     12.71 o 
  -3   4   9     3064.32     3164.54     68.53 o 
  -2   4   9     1361.99     1292.68     36.20 o 
  -1   4   9      207.44      209.40     13.88 o 
   0   4   9      445.80      455.72     19.33 o 
   1   4   9     2618.01     2869.47     69.39 o 
   2   4   9        7.70        8.79      9.94 o 
   3   4   9      448.26      476.92     24.95 o 
   4   4   9     2341.86     2377.95     85.21 o 
   5   4   9      321.20      320.51     23.33 o 
   6   4   9      119.11      120.70     22.04 o 
   7   4   9      417.46      409.27     35.51 o 
   8   4   9      883.86      949.72     88.19 o 
   9   4   9        5.17       16.71     24.93 o 
 -11   5   9      631.96      637.20     60.46 o 
 -10   5   9      409.00      414.96     64.53 o 
  -9   5   9      174.75      154.16     37.49 o 
  -8   5   9      771.20      744.88     50.96 o 
  -7   5   9     1591.93     1477.62     62.02 o 
  -6   5   9      238.40      215.02     23.53 o 
  -5   5   9      140.14      129.22     18.47 o 
  -4   5   9     1526.31     1453.10     55.96 o 
  -3   5   9      800.01      804.36     32.26 o 
  -2   5   9     1490.92     1485.46     45.96 o 
  -1   5   9     1049.85     1109.75     34.43 o 
   0   5   9     1371.73     1381.19     40.27 o 
   1   5   9      488.48      479.44     31.63 o 
   2   5   9      862.50      873.24     40.41 o 
   3   5   9     2906.47     3046.55    295.64 o 
   4   5   9       23.73      -19.97     25.50 o 
   5   5   9      217.46      256.01     39.22 o 
   6   5   9      942.46      944.05     55.07 o 
   7   5   9      128.00       93.45     34.27 o 
   8   5   9      169.35      146.60     39.60 o 
   9   5   9      931.49      675.22     97.45 o 
 -10   6   9      132.76      117.91     39.67 o 
  -9   6   9       10.47       18.26     29.42 o 
  -8   6   9       53.68       75.76     29.99 o 
  -7   6   9      547.99      454.85     44.42 o 
  -6   6   9      569.35      593.11     42.95 o 
  -5   6   9      248.07      256.06     27.04 o 
  -4   6   9      576.56      557.53     37.72 o 
  -3   6   9       59.00       82.93     24.79 o 
  -2   6   9     1970.93     1894.58     74.79 o 
  -1   6   9       13.56       24.50     17.68 o 
   0   6   9      260.46      255.98     29.32 o 
   1   6   9      466.93      471.65     47.21 o 
   2   6   9      133.27      116.03     42.94 o 
   3   6   9      167.47      101.64     55.58 o 
   4   6   9      166.87      162.53     51.32 o 
   5   6   9      471.66      371.70     65.08 o 
   6   6   9        8.74      -26.45     26.45 o 
   7   6   9      315.30      280.20     48.36 o 
  -9   7   9        0.72       -5.98     33.61 o 
  -8   7   9       11.81        3.76     28.88 o 
  -7   7   9      670.82      603.52     52.00 o 
  -6   7   9        6.97       -9.22     30.38 o 
  -5   7   9        2.82        3.22     22.59 o 
  -4   7   9        1.66      -22.05     23.46 o 
  -3   7   9      624.96      554.64     51.34 o 
  -2   7   9       42.72       86.42     43.64 o 
  -1   7   9      194.75      187.27     40.94 o 
   0   7   9        2.82        8.00     35.18 o 
   1   7   9        6.70      -14.26     32.69 o 
   2   7   9       39.32       15.29     37.49 o 
   3   7   9       10.65      -23.45     35.75 o 
   4   7   9        1.92      -21.73     36.58 o 
   5   7   9       10.14       -0.62     47.01 o 
   6   7   9        1.99      -40.88     40.88 o 
  -7   8   9      259.23      241.46     71.69 o 
  -6   8   9      535.48      539.11     98.29 o 
  -5   8   9      214.11      228.91     41.78 o 
  -4   8   9       22.31        7.02     30.17 o 
  -3   8   9     1446.82     1593.09    174.39 o 
  -2   8   9      498.37      570.57     78.61 o 
  -1   8   9       54.49       18.34     40.56 o 
   0   8   9      310.96      313.21     66.61 o 
   1   8   9      751.64      870.74     92.67 o 
   2   8   9       47.91       67.14     45.02 o 
   3   8   9      143.28      114.53     53.63 o 
   4   8   9      955.94      652.37    122.49 o 
 -13   0  10      253.70      250.86     54.84 o 
 -12   0  10      263.22      285.37     53.87 o 
 -11   0  10        7.14       14.29     32.96 o 
 -10   0  10      487.03      542.22     56.94 o 
  -9   0  10        1.20        4.64     16.98 o 
  -8   0  10     4094.89     4430.11    220.56 o 
  -7   0  10     6287.19     6400.68    312.73 o 
  -6   0  10       83.78       78.88     16.78 o 
  -5   0  10       29.05       28.92     13.49 o 
  -4   0  10     5491.63     5725.97    155.14 o 
  -3   0  10    13441.75    13274.30    570.86 o 
  -2   0  10        3.29       29.77     21.60 o 
  -1   0  10     7974.91     6663.52    358.10 o 
   0   0  10     7408.28     7043.62    324.30 o 
   1   0  10     1159.05     1072.71     60.34 o 
   2   0  10     4810.43     4405.92    229.31 o 
   3   0  10     7488.25     6836.91    331.33 o 
   4   0  10     2905.18     2702.36    139.52 o 
   5   0  10       15.35       12.69     13.94 o 
   6   0  10     4490.64     4645.49    128.23 o 
   7   0  10     1502.10     1685.58     56.79 o 
   8   0  10       14.07       -2.12     30.02 o 
   9   0  10      728.13      675.17     68.77 o 
  10   0  10     1551.34     1826.39    105.38 o 
 -13   1  10       18.13       32.07     39.64 o 
 -12   1  10      437.27      370.73     47.91 o 
 -11   1  10      339.41      289.40     41.40 o 
 -10   1  10        8.05        9.96     21.76 o 
  -9   1  10       42.69       30.51     15.08 o 
  -8   1  10      436.64      471.46     23.63 o 
  -7   1  10      322.35      349.25     19.71 o 
  -6   1  10       56.64       54.23     11.62 o 
  -5   1  10     1097.68     1127.45     28.35 o 
  -4   1  10        0.72        0.93      7.81 o 
  -3   1  10     1306.06     1249.76     31.67 o 
  -2   1  10      341.75      307.07     14.90 o 
  -1   1  10     2684.65     2570.86     57.75 o 
   0   1  10      609.77      604.62     20.61 o 
   1   1  10      788.44      698.25     20.38 o 
   2   1  10     2380.36     2015.46     92.34 o 
   3   1  10        0.65       -1.07      6.21 o 
   4   1  10     3267.34     3082.17     86.24 o 
   5   1  10        7.79        3.81      9.39 o 
   6   1  10      696.15      717.99     33.07 o 
   7   1  10      558.66      555.12     33.55 o 
   8   1  10      796.29      889.61     43.10 o 
   9   1  10      226.44      207.78     34.43 o 
  10   1  10      132.87      127.72     34.16 o 
 -13   2  10       27.58       32.80     40.95 o 
 -12   2  10        0.35        0.21     33.98 o 
 -11   2  10       16.98        8.58     27.67 o 
 -10   2  10        7.33       -1.65     24.86 o 
  -9   2  10        5.06       15.01     18.63 o 
  -8   2  10      571.81      609.12     33.79 o 
  -7   2  10      222.53      222.43     19.02 o 
  -6   2  10       38.76       35.89     10.32 o 
  -5   2  10        1.96       -0.64      8.75 o 
  -4   2  10      583.14      544.27     27.46 o 
  -3   2  10      766.53      771.28     16.83 o 
  -2   2  10      332.28      275.73     18.29 o 
  -1   2  10       52.19       58.79      8.31 o 
   0   2  10     1123.80     1131.95     22.64 o 
   1   2  10       58.24       49.29      7.41 o 
   2   2  10       87.97       95.28      9.32 o 
   3   2  10     1478.82     1464.39     29.06 o 
   4   2  10      318.56      300.44     17.48 o 
   5   2  10      346.62      316.91     23.30 o 
   6   2  10       15.14       18.70     16.62 o 
   7   2  10      135.09      112.05     23.51 o 
   8   2  10        0.10      -19.87     19.87 o 
   9   2  10      103.73       73.20     28.59 o 
  10   2  10        5.39       17.37     30.53 o 
 -13   3  10      109.43      103.69     67.22 o 
 -12   3  10     1085.77     1195.28     76.37 o 
 -11   3  10      322.31      325.48     64.20 o 
 -10   3  10        1.51        9.27     28.46 o 
  -9   3  10      300.89      348.52     42.89 o 
  -8   3  10     1589.60     1581.95     53.21 o 
  -7   3  10        0.17        1.84     11.58 o 
  -6   3  10      245.88      259.66     18.78 o 
  -5   3  10     1828.71     1807.21     51.76 o 
  -4   3  10       27.42       20.12      8.53 o 
  -3   3  10     2002.55     2032.48     41.90 o 
  -2   3  10     4782.25     4747.01    104.92 o 
  -1   3  10     1322.42     1251.86     46.80 o 
   0   3  10      230.90      251.29     12.41 o 
   1   3  10     2948.53     2986.86     65.94 o 
   2   3  10     3942.10     3851.99     79.23 o 
   3   3  10        0.42       -0.87      9.12 o 
   4   3  10     2847.86     2853.56     82.78 o 
   5   3  10     1625.91     1491.34     50.27 o 
   6   3  10       72.40       63.11     20.50 o 
   7   3  10      329.70      295.27     30.74 o 
   8   3  10     2050.56     2024.43    121.83 o 
   9   3  10      520.59      568.65     48.06 o 
  10   3  10      111.80       92.96     40.72 o 
 -12   4  10        1.12       10.24     34.76 o 
 -11   4  10       71.53       83.27     36.14 o 
 -10   4  10      222.59      224.44     42.06 o 
  -9   4  10        4.00       -2.41     20.67 o 
  -8   4  10      419.81      391.14     37.62 o 
  -7   4  10     1673.33     1645.30     48.43 o 
  -6   4  10      722.88      738.75     29.85 o 
  -5   4  10      384.50      381.19     20.40 o 
  -4   4  10      899.47      898.82     30.07 o 
  -3   4  10     2674.85     2755.19     63.04 o 
  -2   4  10        0.24       -7.86      7.86 o 
  -1   4  10     2955.98     2915.49     69.34 o 
   0   4  10     1800.53     1838.90     64.29 o 
   1   4  10        2.90       -4.40      9.87 o 
   2   4  10      673.68      650.78     28.54 o 
   3   4  10     3536.56     3583.09     88.01 o 
   4   4  10     1614.25     1568.83     47.27 o 
   5   4  10      224.94      215.18     25.14 o 
   6   4  10     1897.42     1857.28    125.09 o 
   7   4  10      872.04      899.99     49.79 o 
   8   4  10      136.24      143.02     31.26 o 
   9   4  10      246.70      270.53     39.92 o 
 -11   5  10        0.53        0.42     43.41 o 
 -10   5  10        0.49       -7.28     30.24 o 
  -9   5  10        1.82      -23.72     25.23 o 
  -8   5  10        9.58        1.68     24.56 o 
  -7   5  10        0.78      -11.98     18.59 o 
  -6   5  10       29.85        8.17     19.33 o 
  -5   5  10       21.75        4.29     15.15 o 
  -4   5  10       39.06       53.11     17.76 o 
  -3   5  10      598.81      569.97     31.76 o 
  -2   5  10      669.22      634.14     34.81 o 
  -1   5  10      148.71      150.16     19.54 o 
   0   5  10       13.29        3.56     12.58 o 
   1   5  10      395.61      351.26     29.68 o 
   2   5  10        1.27        8.71     17.58 o 
   3   5  10      178.99      155.20     27.62 o 
   4   5  10        0.00       25.27     25.26 o 
   5   5  10       11.30        0.55     23.72 o 
   6   5  10       31.34       39.77     30.09 o 
   7   5  10       48.59       18.36     30.45 o 
   8   5  10        6.03      -14.77     29.59 o 
 -10   6  10        7.73       -7.86     29.07 o 
  -9   6  10      242.42      209.91     40.66 o 
  -8   6  10      613.02      540.10     48.93 o 
  -7   6  10      780.28      732.29     52.67 o 
  -6   6  10      324.07      303.76     34.31 o 
  -5   6  10       34.36       28.23     19.26 o 
  -4   6  10     2196.52     2095.33     64.82 o 
  -3   6  10      287.35      312.15     35.42 o 
  -2   6  10      101.34       71.56     24.81 o 
  -1   6  10      291.58      253.35     29.29 o 
   0   6  10      611.99      628.07     42.92 o 
   1   6  10      364.27      334.69     56.48 o 
   2   6  10      230.74      284.13     85.09 o 
   3   6  10      790.10      808.44     79.77 o 
   4   6  10      330.02      306.02     62.39 o 
   5   6  10        4.06       21.13     38.65 o 
   6   6  10      269.51      240.63     45.90 o 
   7   6  10      481.58      401.28     64.12 o 
  -8   7  10       61.36       36.82     32.48 o 
  -7   7  10       85.20       40.41     30.46 o 
  -6   7  10      422.12      468.22     54.00 o 
  -5   7  10      381.31      404.24     41.11 o 
  -4   7  10       34.25       22.56     28.42 o 
  -3   7  10      578.32      528.55     62.97 o 
  -2   7  10     1826.34     1859.91    141.73 o 
  -1   7  10      134.41      179.93     42.48 o 
   0   7  10       66.10       75.78     44.23 o 
   1   7  10     1601.50     1552.97    213.82 o 
   2   7  10     1222.28     1189.67     96.12 o 
   3   7  10       83.12       93.71     48.27 o 
   4   7  10      748.17      636.92     83.07 o 
   5   7  10     1266.22     1164.22    109.56 o 
  -6   8  10        9.64       91.33     60.05 o 
  -5   8  10        5.46      -14.45     28.91 o 
  -4   8  10        1.53        3.62     32.13 o 
  -3   8  10       27.50       56.87     33.24 o 
  -2   8  10       47.36       44.15     37.44 o 
  -1   8  10       22.11       17.34     41.82 o 
   0   8  10      272.89      291.38     67.86 o 
   1   8  10       80.10       52.96     48.94 o 
   2   8  10       60.65      123.23     53.79 o 
   3   8  10       28.74       46.03     66.81 o 
 -13   1  11      560.08      645.20    117.82 o 
 -12   1  11       56.77       17.63     36.23 o 
 -11   1  11        1.07      -13.09     23.80 o 
 -10   1  11      123.46      141.54     25.64 o 
  -9   1  11      123.42      141.84     21.30 o 
  -8   1  11      102.71       89.35     15.21 o 
  -7   1  11        8.98        6.43     11.17 o 
  -6   1  11     1331.48     1356.34     38.35 o 
  -5   1  11      117.62      141.41     14.72 o 
  -4   1  11      149.08      160.61     15.82 o 
  -3   1  11     1432.14     1439.07     37.32 o 
  -2   1  11      264.83      253.95     12.88 o 
  -1   1  11      351.86      351.26     15.12 o 
   0   1  11      676.07      635.48     19.95 o 
   1   1  11      437.14      404.65     16.90 o 
   2   1  11      344.52      319.84     16.26 o 
   3   1  11      885.89      874.65     32.78 o 
   4   1  11     2450.51     2373.48     59.90 o 
   5   1  11       98.26       90.88     14.59 o 
   6   1  11      155.77      156.83     22.43 o 
   7   1  11     1767.71     1897.95     56.50 o 
   8   1  11      725.65      782.51     43.00 o 
   9   1  11       59.72       76.09     28.83 o 
  10   1  11      460.35      545.52     49.62 o 
 -13   2  11       52.91       51.49     42.61 o 
 -12   2  11      469.57      495.51     64.63 o 
 -11   2  11      287.64      310.48     46.52 o 
 -10   2  11       15.32        0.85     26.70 o 
  -9   2  11      626.81      680.71     63.69 o 
  -8   2  11     1881.69     2072.15     79.33 o 
  -7   2  11      495.40      493.55     32.84 o 
  -6   2  11        5.47        6.48     10.29 o 
  -5   2  11      112.45      114.88     13.75 o 
  -4   2  11     1435.50     1453.34     31.35 o 
  -3   2  11      462.96      463.89     17.56 o 
  -2   2  11     1932.03     1877.64     42.13 o 
  -1   2  11       41.63       26.41      8.40 o 
   0   2  11      550.65      557.45     17.11 o 
   1   2  11       20.99       20.80      7.15 o 
   2   2  11     1898.14     1978.89     43.04 o 
   3   2  11      266.19      270.27     16.19 o 
   4   2  11        5.27        5.37     11.22 o 
   5   2  11      622.29      617.40     36.34 o 
   6   2  11      325.75      359.63     37.37 o 
   7   2  11        7.60       14.99     21.19 o 
   8   2  11      695.71      683.66     48.41 o 
   9   2  11      833.80      923.95     67.98 o 
 -12   3  11       81.75       82.21     40.55 o 
 -11   3  11       86.92       76.00     36.05 o 
 -10   3  11       24.05       -8.89     28.97 o 
  -9   3  11        0.64       -0.57     22.13 o 
  -8   3  11       31.29       27.89     17.28 o 
  -7   3  11      115.63      127.09     18.88 o 
  -6   3  11        5.17       19.56     12.30 o 
  -5   3  11      506.36      482.71     25.83 o 
  -4   3  11      208.54      175.35     15.11 o 
  -3   3  11        1.78       -6.36      8.71 o 
  -2   3  11       44.07       37.50      9.78 o 
  -1   3  11       50.60       51.21      8.79 o 
   0   3  11      495.70      498.40     17.72 o 
   1   3  11      213.65      211.65     15.30 o 
   2   3  11       55.70       44.96     11.71 o 
   3   3  11      248.74      232.22     17.85 o 
   4   3  11      562.89      561.88     31.40 o 
   5   3  11        0.47       -5.01     15.16 o 
   6   3  11        1.80       -9.80     15.39 o 
   7   3  11      331.78      299.39     32.48 o 
   8   3  11       79.54       68.38     25.11 o 
   9   3  11        0.25       -7.08     25.15 o 
 -12   4  11      254.30      187.87     45.99 o 
 -11   4  11        3.55        8.38     32.52 o 
 -10   4  11       68.47       44.85     29.14 o 
  -9   4  11      576.90      556.53     39.14 o 
  -8   4  11     1152.53     1154.51     88.16 o 
  -7   4  11      404.69      443.26     32.69 o 
  -6   4  11      365.17      345.21     23.63 o 
  -5   4  11      169.82      166.13     17.56 o 
  -4   4  11     1159.64     1182.36     31.25 o 
  -3   4  11      156.46      131.84     15.52 o 
  -2   4  11      881.65      836.74     29.13 o 
  -1   4  11     1005.93     1007.71     29.80 o 
   0   4  11       36.17       37.96     12.07 o 
   1   4  11        2.00       -1.78     11.10 o 
   2   4  11     1230.31     1108.16     45.04 o 
   3   4  11      166.23      193.02     25.68 o 
   4   4  11        6.54        6.04     15.71 o 
   5   4  11      345.65      326.71     29.34 o 
   6   4  11      195.40      157.53     27.87 o 
   7   4  11       10.57        3.17     21.49 o 
   8   4  11      654.42      614.06     60.24 o 
 -11   5  11        4.87        2.46     36.85 o 
 -10   5  11       95.34       45.67     32.36 o 
  -9   5  11      120.51      126.87     33.59 o 
  -8   5  11        4.33       -3.39     24.25 o 
  -7   5  11      301.57      301.18     33.97 o 
  -6   5  11      191.86      210.13     29.91 o 
  -5   5  11       13.08       14.03     15.74 o 
  -4   5  11      596.48      539.67     34.09 o 
  -3   5  11      624.40      628.90     37.90 o 
  -2   5  11      183.76      169.26     24.79 o 
  -1   5  11        7.02        6.36     13.18 o 
   0   5  11      396.60      376.25     31.29 o 
   1   5  11     1372.42     1373.93     57.03 o 
   2   5  11        3.28       -0.45     18.22 o 
   3   5  11     1688.37     1632.44     63.65 o 
   4   5  11      547.73      551.24     50.51 o 
   5   5  11      223.74      236.02     33.06 o 
   6   5  11      195.66      263.46     35.68 o 
   7   5  11      309.55      259.82     37.56 o 
 -10   6  11        0.31       16.53     40.47 o 
  -9   6  11      148.24      113.53     36.21 o 
  -8   6  11        3.58        6.54     27.43 o 
  -7   6  11        6.96        8.67     25.64 o 
  -6   6  11        0.61       -8.49     20.64 o 
  -5   6  11       98.49       98.35     22.90 o 
  -4   6  11        3.28        0.91     21.39 o 
  -3   6  11       57.08       47.19     24.93 o 
  -2   6  11       95.90      116.27     28.10 o 
  -1   6  11      301.26      273.48     31.22 o 
   0   6  11        0.56       -2.80     22.02 o 
   1   6  11      397.78      364.15     43.81 o 
   2   6  11       28.05       20.63     25.88 o 
   3   6  11      257.97      192.13     52.62 o 
   4   6  11        9.69       51.67     40.00 o 
   5   6  11      427.81      485.60     73.89 o 
   6   6  11       77.84       75.50     37.71 o 
  -8   7  11       23.81        7.06     35.32 o 
  -7   7  11       49.36       46.48     31.02 o 
  -6   7  11       35.11       12.47     28.54 o 
  -5   7  11       17.91        3.25     23.69 o 
  -4   7  11       71.80       76.26     32.60 o 
  -3   7  11       54.61       41.34     28.86 o 
  -2   7  11       71.54       60.34     27.03 o 
  -1   7  11       11.23       -3.72     25.85 o 
   0   7  11       37.50       40.71     42.35 o 
   1   7  11      228.00      213.98     70.13 o 
   2   7  11        7.30       17.12     40.83 o 
   3   7  11      161.17      129.50     53.73 o 
   4   7  11       74.29       72.98     47.99 o 
  -5   8  11      414.08      368.06     48.65 o 
  -4   8  11      211.73      176.80     43.13 o 
  -3   8  11       49.96        5.00     33.00 o 
  -2   8  11      552.61      416.44     53.42 o 
  -1   8  11      647.57      596.48     93.45 o 
   0   8  11       99.01      115.06     52.64 o 
   1   8  11      272.54      303.48     96.73 o 
   2   8  11      194.83      209.25     87.07 o 
 -13   0  12      679.48      696.52    123.95 o 
 -12   0  12     1119.52     1143.72     96.85 o 
 -11   0  12       26.36       28.72     31.44 o 
 -10   0  12      349.16      382.90     52.37 o 
  -9   0  12      605.95      616.18     44.57 o 
  -8   0  12     4081.15     4359.99    119.70 o 
  -7   0  12     1104.91     1145.25     42.42 o 
  -6   0  12      530.80      558.39     31.65 o 
  -5   0  12      542.77      609.22     33.69 o 
  -4   0  12       44.46       49.63     17.38 o 
  -3   0  12     2976.63     2865.80    111.33 o 
  -2   0  12     1308.93      864.10    223.68 o 
  -1   0  12        1.60      -10.29     12.42 o 
   0   0  12      530.21      498.36     24.10 o 
   1   0  12      941.65      949.26     32.05 o 
   2   0  12      530.16      530.12     28.92 o 
   3   0  12      899.40      891.67     40.34 o 
   4   0  12     3151.36     3303.80     73.53 o 
   5   0  12      581.95      619.74     39.05 o 
   6   0  12      159.35      156.73     28.74 o 
   7   0  12     2121.89     2355.60    105.40 o 
   8   0  12     1831.82     1898.22    100.48 o 
   9   0  12        1.53       -2.34     37.72 o 
 -13   1  12       36.87        3.55     39.71 o 
 -12   1  12        2.16       -5.36     36.77 o 
 -11   1  12       60.49       80.84     27.57 o 
 -10   1  12      200.65      203.42     26.78 o 
  -9   1  12        8.20        3.80     17.56 o 
  -8   1  12      859.62      920.27     34.09 o 
  -7   1  12        9.62        7.59     11.68 o 
  -6   1  12      969.41      890.35     31.69 o 
  -5   1  12      500.12      482.35     24.17 o 
  -4   1  12      463.93      488.52     25.06 o 
  -3   1  12       77.62       91.04     12.14 o 
  -2   1  12       69.22       55.39      7.92 o 
  -1   1  12      601.39      579.89     19.25 o 
   0   1  12      169.20      164.37     12.89 o 
   1   1  12       10.79        7.54      8.71 o 
   2   1  12     1046.52     1046.73     28.54 o 
   3   1  12      797.36      785.07     27.49 o 
   4   1  12       48.56       45.26     14.82 o 
   5   1  12       52.75       51.89     17.46 o 
   6   1  12      245.34      288.92     27.94 o 
   7   1  12       30.68       16.09     23.20 o 
   8   1  12        0.43        2.04     24.17 o 
   9   1  12      394.75      449.83     55.63 o 
 -13   2  12      150.09      116.78     61.92 o 
 -12   2  12       35.08       12.24     35.16 o 
 -11   2  12       20.55       41.88     29.02 o 
 -10   2  12        9.69      -13.55     24.12 o 
  -9   2  12      260.97      253.03     37.85 o 
  -8   2  12      302.92      299.23     33.52 o 
  -7   2  12       19.30       14.06     16.79 o 
  -6   2  12       10.57        6.01     13.39 o 
  -5   2  12      323.35      332.87     19.24 o 
  -4   2  12       19.99       16.70     11.26 o 
  -3   2  12       11.03        4.20      9.13 o 
  -2   2  12      235.94      217.57     14.20 o 
  -1   2  12      195.66      177.69     13.34 o 
   0   2  12      138.67      126.63     11.66 o 
   1   2  12        6.23        7.42      9.30 o 
   2   2  12      180.14      168.53     16.01 o 
   3   2  12        0.36        3.27     10.89 o 
   4   2  12      575.62      563.51     38.67 o 
   5   2  12       32.13       24.05     19.82 o 
   6   2  12        3.51       -2.55     17.27 o 
   7   2  12       79.24       95.12     27.84 o 
   8   2  12       53.20       75.28     28.88 o 
   9   2  12        0.05      -19.89     24.31 o 
 -12   3  12        2.27       -1.58     30.89 o 
 -11   3  12      214.18      203.54     43.77 o 
 -10   3  12      133.32      154.89     35.83 o 
  -9   3  12       64.69       63.42     28.29 o 
  -8   3  12      514.66      581.50     45.24 o 
  -7   3  12      995.90      989.98     42.47 o 
  -6   3  12       37.64       30.54     14.06 o 
  -5   3  12      328.47      329.19     22.54 o 
  -4   3  12     2096.00     2065.47     59.69 o 
  -3   3  12       17.51        4.76     10.66 o 
  -2   3  12      777.39      805.74     24.55 o 
  -1   3  12     1529.03     1528.48     31.71 o 
   0   3  12     1383.22     1404.19     32.02 o 
   1   3  12       95.40       79.64     17.95 o 
   2   3  12     3079.17     3050.98     72.05 o 
   3   3  12     2321.52     2297.88     94.72 o 
   4   3  12      105.44       92.85     18.72 o 
   5   3  12       32.36       38.67     19.44 o 
   6   3  12     1140.57     1116.90     69.51 o 
   7   3  12      486.25      512.27     50.05 o 
   8   3  12      159.80      159.50     35.28 o 
 -11   4  12        7.69        6.41     30.19 o 
 -10   4  12      123.23      183.88     37.51 o 
  -9   4  12      997.33      998.15     60.75 o 
  -8   4  12       94.23       96.55     24.80 o 
  -7   4  12       53.78       28.85     19.90 o 
  -6   4  12      312.75      305.21     28.58 o 
  -5   4  12      620.39      628.48     28.82 o 
  -4   4  12        3.72        9.90     12.03 o 
  -3   4  12      783.46      791.19     39.85 o 
  -2   4  12      947.60      926.65     33.04 o 
  -1   4  12      425.14      429.05     26.81 o 
   0   4  12      914.11      935.82     35.73 o 
   1   4  12      512.01      464.43     37.23 o 
   2   4  12        2.70      -16.86     16.86 o 
   3   4  12       77.99       76.98     19.72 o 
   4   4  12      849.04      779.68     39.08 o 
   5   4  12      322.34      322.10     29.84 o 
   6   4  12      162.18      125.87     27.15 o 
   7   4  12      637.55      600.55     50.09 o 
   8   4  12      601.88      580.65     54.84 o 
 -10   5  12        9.16      -15.00     34.47 o 
  -9   5  12        5.05       22.17     28.58 o 
  -8   5  12        5.38       -5.82     25.53 o 
  -7   5  12       27.67       37.40     26.59 o 
  -6   5  12      137.51      112.39     27.53 o 
  -5   5  12        3.25        6.98     19.81 o 
  -4   5  12       88.35       75.83     25.73 o 
  -3   5  12      173.35      208.74     28.72 o 
  -2   5  12       50.46       53.53     17.71 o 
  -1   5  12        6.27        6.15     17.05 o 
   0   5  12      588.47      543.35     41.12 o 
   1   5  12      716.52      679.28     45.10 o 
   2   5  12      104.93       91.09     25.38 o 
   3   5  12      149.34      117.10     28.15 o 
   4   5  12       19.01       13.26     20.47 o 
   5   5  12        0.34        6.95     22.83 o 
   6   5  12       13.58      -16.47     23.84 o 
   7   5  12       44.68       26.21     30.02 o 
  -9   6  12      605.08      577.58     80.38 o 
  -8   6  12      118.56       94.19     34.26 o 
  -7   6  12        8.76       36.78     28.90 o 
  -6   6  12      230.52      182.30     33.07 o 
  -5   6  12      151.33      138.85     25.84 o 
  -4   6  12      422.27      361.09     46.53 o 
  -3   6  12      432.18      405.66     43.10 o 
  -2   6  12      773.28      694.90     43.10 o 
  -1   6  12        5.58        2.72     20.18 o 
   0   6  12        3.74       17.79     23.87 o 
   1   6  12       37.57       29.30     25.25 o 
   2   6  12      323.96      290.00     43.30 o 
   3   6  12      203.81      185.87     39.23 o 
   4   6  12      118.48      118.11     35.93 o 
   5   6  12       11.01       24.32     31.46 o 
   6   6  12        7.69       43.32     59.43 o 
  -7   7  12      557.10      523.68     58.44 o 
  -6   7  12        0.40       15.77     26.09 o 
  -5   7  12      381.65      355.14     38.33 o 
  -4   7  12      786.94      790.52     62.51 o 
  -3   7  12       21.03       41.04     31.70 o 
  -2   7  12       91.58       57.95     28.20 o 
  -1   7  12      547.22      585.52     56.77 o 
   0   7  12      903.36      912.29     67.07 o 
   1   7  12      148.86      162.01     40.25 o 
   2   7  12      591.54      447.26     75.08 o 
   3   7  12      709.84      765.73    106.96 o 
   4   7  12       80.42       30.96     60.78 o 
  -4   8  12       79.24       12.68     47.90 o 
  -3   8  12        0.64      -13.53     27.39 o 
  -2   8  12      143.97      162.34     53.66 o 
  -1   8  12       38.85       17.08     37.71 o 
   0   8  12        0.57      -23.27     54.55 o 
 -12   1  13      114.40       74.35     38.71 o 
 -11   1  13       68.05       61.06     31.16 o 
 -10   1  13       25.36       12.87     20.64 o 
  -9   1  13     1301.19     1431.02     65.11 o 
  -8   1  13      421.83      483.51     31.61 o 
  -7   1  13       45.05       52.02     16.71 o 
  -6   1  13     1067.71     1060.02     34.79 o 
  -5   1  13      880.52      882.48     31.42 o 
  -4   1  13      128.63      148.29     18.84 o 
  -3   1  13     1369.77     1337.43     34.25 o 
  -2   1  13      870.57      878.26     34.56 o 
  -1   1  13     2462.58     2386.52     45.68 o 
   0   1  13      120.12       98.36     12.72 o 
   1   1  13      854.69      927.48     27.74 o 
   2   1  13     2775.11     2833.32     67.69 o 
   3   1  13       78.95       80.25     15.67 o 
   4   1  13      260.58      262.80     23.86 o 
   5   1  13       71.94       84.96     21.16 o 
   6   1  13      292.18      337.98     38.76 o 
   7   1  13      142.66      131.05     30.67 o 
   8   1  13      151.42      142.37     33.41 o 
   9   1  13      186.04      242.70     70.34 o 
 -12   2  13       57.30       54.17     33.26 o 
 -11   2  13      124.43      140.61     35.48 o 
 -10   2  13      629.29      655.79     46.88 o 
  -9   2  13      537.17      512.47     41.52 o 
  -8   2  13      366.27      342.00     37.49 o 
  -7   2  13      457.56      433.04     39.93 o 
  -6   2  13      392.32      387.33     29.94 o 
  -5   2  13       57.74       29.10     12.46 o 
  -4   2  13      159.21      192.03     17.65 o 
  -3   2  13     1206.73     1189.39     37.80 o 
  -2   2  13       48.54       39.89     11.28 o 
  -1   2  13      295.51      310.90     16.92 o 
   0   2  13       66.54       52.04     11.45 o 
   1   2  13        7.32        3.16     10.00 o 
   2   2  13        3.90       -4.73     10.94 o 
   3   2  13     1129.53     1223.80     61.39 o 
   4   2  13      430.50      404.80     38.71 o 
   5   2  13      144.65      127.43     27.34 o 
   6   2  13      176.76      236.47     34.11 o 
   7   2  13      345.07      422.15     42.59 o 
   8   2  13      154.67      133.21     34.52 o 
 -12   3  13       65.06       87.11     37.31 o 
 -11   3  13       93.62       78.69     34.73 o 
 -10   3  13      277.00      221.32     39.04 o 
  -9   3  13        6.79       20.07     27.74 o 
  -8   3  13       91.76       67.09     28.85 o 
  -7   3  13      153.07      136.39     29.53 o 
  -6   3  13      120.10      104.56     19.72 o 
  -5   3  13       64.47       59.77     16.19 o 
  -4   3  13        5.83       -0.57     13.07 o 
  -3   3  13      178.12      177.51     18.58 o 
  -2   3  13       22.17       15.30     12.13 o 
  -1   3  13       48.91       47.28     13.43 o 
   0   3  13       52.17       43.32     12.50 o 
   1   3  13       41.86       26.23     19.01 o 
   2   3  13       22.25       15.85     17.86 o 
   3   3  13        1.46        0.76     17.44 o 
   4   3  13        2.16       -1.48     16.88 o 
   5   3  13        1.27        6.54     20.31 o 
   6   3  13      257.30      236.47     34.18 o 
   7   3  13      185.51      173.08     34.63 o 
   8   3  13       38.23       40.96     29.09 o 
 -11   4  13       53.61       45.07     33.59 o 
 -10   4  13       96.24      103.77     35.04 o 
  -9   4  13       21.61       24.05     27.51 o 
  -8   4  13       40.10       51.92     24.16 o 
  -7   4  13      182.25      189.68     27.87 o 
  -6   4  13      182.77      164.48     22.67 o 
  -5   4  13       85.26       96.12     18.32 o 
  -4   4  13      305.99      349.77     23.29 o 
  -3   4  13      355.25      301.23     27.12 o 
  -2   4  13        5.95       14.14     17.07 o 
  -1   4  13      476.51      481.52     34.96 o 
   0   4  13       66.18       40.56     25.18 o 
   1   4  13      123.51      110.90     29.95 o 
   2   4  13      383.55      372.76     42.30 o 
   3   4  13     1112.02     1125.06     53.80 o 
   4   4  13       46.08       32.77     19.07 o 
   5   4  13        0.03       -9.11     18.51 o 
   6   4  13      301.76      295.54     35.05 o 
   7   4  13      323.49      293.66     40.30 o 
 -10   5  13       13.05       40.86     40.94 o 
  -9   5  13      563.81      576.66     52.16 o 
  -8   5  13      524.58      499.49     48.30 o 
  -7   5  13       12.31       17.37     26.41 o 
  -6   5  13      153.30      158.85     30.11 o 
  -5   5  13     1213.83     1252.64     55.56 o 
  -4   5  13        5.46        5.97     20.75 o 
  -3   5  13       30.55       54.89     25.07 o 
  -2   5  13     1798.79     1819.15     99.58 o 
  -1   5  13      198.83      200.66     27.38 o 
   0   5  13      132.11      139.16     28.84 o 
   1   5  13      651.06      599.83     45.01 o 
   2   5  13      262.42      302.53     44.36 o 
   3   5  13      304.96      260.08     35.81 o 
   4   5  13        9.31       -4.22     20.65 o 
   5   5  13      112.16       64.95     27.27 o 
   6   5  13      184.91      137.31     57.48 o 
  -9   6  13        1.40      -23.29     34.20 o 
  -8   6  13       26.55       25.25     30.31 o 
  -7   6  13      262.92      242.25     37.03 o 
  -6   6  13        2.02       -7.16     23.41 o 
  -5   6  13      125.24      124.13     28.25 o 
  -4   6  13      334.23      298.52     39.59 o 
  -3   6  13       26.55       26.42     26.12 o 
  -2   6  13        0.72        9.63     19.97 o 
  -1   6  13       17.40       -9.48     21.02 o 
   0   6  13      113.44       58.88     26.51 o 
   1   6  13       30.69       -4.19     26.11 o 
   2   6  13        0.72        4.47     27.11 o 
   3   6  13      168.93      114.82     36.06 o 
   4   6  13       72.88       78.93     39.51 o 
   5   6  13        0.13       18.78     26.41 o 
  -7   7  13       39.50       94.44     63.07 o 
  -6   7  13        2.23      -12.13     29.19 o 
  -5   7  13      243.73      186.76     33.92 o 
  -4   7  13      100.66       74.21     34.51 o 
  -3   7  13      214.20      216.59     38.70 o 
  -2   7  13      372.48      311.81     48.26 o 
  -1   7  13       64.22       73.68     35.48 o 
   0   7  13        1.20       25.65     30.61 o 
   1   7  13       65.40       74.98     35.81 o 
   2   7  13      218.77      230.67     46.07 o 
   3   7  13       44.21       58.29     49.87 o 
 -12   0  14      289.52      346.52     52.06 o 
 -11   0  14     1072.07     1331.60    134.41 o 
 -10   0  14      273.62      269.91     39.36 o 
  -9   0  14     1514.47     1690.47     74.67 o 
  -8   0  14      763.96      830.96     50.82 o 
  -7   0  14     1345.26     1465.86     68.59 o 
  -6   0  14       54.51       72.11     30.09 o 
  -5   0  14     1785.93     1982.34    127.83 o 
  -4   0  14     2543.71     2709.59     81.38 o 
  -3   0  14       63.76       52.91     21.62 o 
  -2   0  14     2031.76     2081.50     77.56 o 
  -1   0  14     1991.25     1947.04     60.25 o 
   0   0  14        3.97        7.73     18.45 o 
   1   0  14     1405.71     1332.83     62.26 o 
   2   0  14     3243.49     3310.64     94.22 o 
   3   0  14     2523.87     2553.30     73.61 o 
   4   0  14      783.72      767.84     47.69 o 
   5   0  14      412.99      448.57     41.50 o 
   6   0  14      618.68      675.33     51.46 o 
   7   0  14      268.24      317.55     54.78 o 
   8   0  14      370.70      523.10     67.44 o 
 -12   1  14       60.08       79.69     34.27 o 
 -11   1  14        1.42       23.39     29.93 o 
 -10   1  14      291.08      309.39     33.83 o 
  -9   1  14      716.53      795.85     40.71 o 
  -8   1  14      187.36      164.30     24.92 o 
  -7   1  14      975.10     1034.69     41.49 o 
  -6   1  14      926.38      986.35     45.77 o 
  -5   1  14      127.31      125.40     22.19 o 
  -4   1  14       37.94       36.35     14.25 o 
  -3   1  14     2462.66     2483.61     73.28 o 
  -2   1  14      826.45      812.58     30.04 o 
  -1   1  14      255.20      255.15     16.98 o 
   0   1  14       95.50       91.71     14.33 o 
   1   1  14     1084.42     1143.21     31.42 o 
   2   1  14      354.99      332.90     24.16 o 
   3   1  14      290.07      279.85     25.19 o 
   4   1  14      225.91      266.80     27.40 o 
   5   1  14        1.06       11.84     22.76 o 
   6   1  14       95.86       99.88     29.42 o 
   7   1  14      350.94      387.39     41.85 o 
   8   1  14        6.54       21.16     34.34 o 
 -12   2  14       23.82        6.41     30.75 o 
 -11   2  14       85.29       57.47     33.30 o 
 -10   2  14        0.52       23.10     26.71 o 
  -9   2  14        4.42        6.37     24.01 o 
  -8   2  14      134.10      118.74     28.01 o 
  -7   2  14       51.90       62.72     26.98 o 
  -6   2  14        0.07        4.65     20.84 o 
  -5   2  14        2.58       -1.74     17.95 o 
  -4   2  14      136.03      148.55     18.94 o 
  -3   2  14       81.25       72.51     15.17 o 
  -2   2  14      377.23      365.85     22.71 o 
  -1   2  14        5.06        8.28     10.21 o 
   0   2  14      118.10      123.53     15.27 o 
   1   2  14      702.83      624.79     28.75 o 
   2   2  14        2.44       -1.48     14.27 o 
   3   2  14       41.10       60.27     20.75 o 
   4   2  14       11.43       -5.00     20.68 o 
   5   2  14       53.65       60.80     25.96 o 
   6   2  14       54.38       86.34     29.66 o 
   7   2  14        7.63      -12.75     26.16 o 
   8   2  14        6.45        2.34     37.34 o 
 -11   3  14        0.70       -7.86     30.96 o 
 -10   3  14     1054.69     1188.37     67.30 o 
  -9   3  14      999.93     1155.51     64.13 o 
  -8   3  14       50.26       32.94     28.04 o 
  -7   3  14     1487.38     1563.18     66.71 o 
  -6   3  14     1731.13     1858.15     67.50 o 
  -5   3  14      515.88      540.41     37.57 o 
  -4   3  14      277.61      226.34     25.83 o 
  -3   3  14     3426.98     3475.23     95.13 o 
  -2   3  14     1724.89     1732.90     48.11 o 
  -1   3  14      147.81      158.55     19.63 o 
   0   3  14      534.11      533.26     30.27 o 
   1   3  14      851.08      806.87     40.45 o 
   2   3  14       35.99       32.20     19.61 o 
   3   3  14      283.41      244.58     29.01 o 
   4   3  14      103.96      107.41     24.97 o 
   5   3  14       32.68       23.79     22.54 o 
   6   3  14      229.16      187.99     34.16 o 
   7   3  14      841.18      837.69     56.12 o 
 -11   4  14      405.21      319.17     78.13 o 
 -10   4  14      163.63      148.29     37.39 o 
  -9   4  14      107.61      107.42     34.96 o 
  -8   4  14     1085.06     1138.66     62.82 o 
  -7   4  14      347.12      383.68     35.49 o 
  -6   4  14       32.02       25.59     20.71 o 
  -5   4  14      974.10     1018.52     45.21 o 
  -4   4  14     1019.96     1066.33     40.02 o 
  -3   4  14       90.48       89.07     23.95 o 
  -2   4  14      738.75      737.21     46.67 o 
  -1   4  14      330.38      360.75     36.66 o 
   0   4  14      251.82      218.02     36.02 o 
   1   4  14      299.44      298.64     40.59 o 
   2   4  14     2157.86     2140.22     84.93 o 
   3   4  14      606.01      619.48     64.20 o 
   4   4  14       39.84       32.48     21.47 o 
   5   4  14      545.77      613.10     47.62 o 
   6   4  14       78.84       76.39     29.51 o 
  -9   5  14        2.44       13.70     38.24 o 
  -8   5  14       32.15        0.38     28.36 o 
  -7   5  14       72.85       16.04     29.13 o 
  -6   5  14      241.46      217.53     34.04 o 
  -5   5  14      302.10      299.84     40.49 o 
  -4   5  14      132.74      108.90     31.16 o 
  -3   5  14       15.96        0.85     22.00 o 
  -2   5  14       94.97       76.32     27.26 o 
  -1   5  14        0.27      -20.14     21.94 o 
   0   5  14      218.13      197.54     38.06 o 
   1   5  14       94.79       68.14     30.43 o 
   2   5  14        3.32       10.45     26.76 o 
   3   5  14       61.10       86.85     34.72 o 
   4   5  14       40.65       27.25     26.21 o 
   5   5  14        0.79      -13.80     30.84 o 
  -8   6  14      173.67      199.46     48.66 o 
  -7   6  14      422.19      397.66     47.58 o 
  -6   6  14      114.75       94.35     34.66 o 
  -5   6  14      115.15      108.28     35.21 o 
  -4   6  14      110.23      101.16     32.19 o 
  -3   6  14       11.90       38.22     27.37 o 
  -2   6  14      220.70      232.82     38.39 o 
  -1   6  14      260.52      262.36     43.77 o 
   0   6  14       12.92       25.76     31.85 o 
   1   6  14      225.95      235.17     52.38 o 
   2   6  14      680.16      649.88     71.46 o 
   3   6  14      247.34      244.21     46.67 o 
   4   6  14        7.98      -29.22     29.22 o 
  -6   7  14      498.30      505.56     90.18 o 
  -5   7  14      119.46       88.93     29.91 o 
  -4   7  14      471.41      484.71     50.64 o 
  -3   7  14      662.66      669.00     55.37 o 
  -2   7  14      590.55      597.44     59.81 o 
  -1   7  14        1.11       10.49     28.96 o 
   0   7  14      752.67      721.88     75.23 o 
   1   7  14      209.81      217.52     53.96 o 
 -12   1  15       38.13       44.82     34.61 o 
 -11   1  15      375.64      354.96     41.90 o 
 -10   1  15      227.36      255.83     34.00 o 
  -9   1  15      281.51      248.61     29.58 o 
  -8   1  15     1517.35     1546.65     60.18 o 
  -7   1  15      715.25      725.94     41.57 o 
  -6   1  15      541.60      524.96     39.58 o 
  -5   1  15       55.67       37.40     25.32 o 
  -4   1  15     1733.89     1779.56     54.83 o 
  -3   1  15     1219.50     1237.21     44.70 o 
  -2   1  15       41.72       36.03     17.82 o 
  -1   1  15      299.93      289.80     25.01 o 
   0   1  15        7.72        7.04     12.90 o 
   1   1  15       67.50       79.11     17.48 o 
   2   1  15      604.25      645.05     36.14 o 
   3   1  15      459.81      476.43     33.12 o 
   4   1  15       58.83       60.60     22.23 o 
   5   1  15      201.93      207.31     33.96 o 
   6   1  15      698.32      819.82     54.22 o 
   7   1  15      221.51      277.53     39.87 o 
 -11   2  15      122.50       91.46     35.70 o 
 -10   2  15      163.28      162.43     35.21 o 
  -9   2  15     1076.11      990.05     65.35 o 
  -8   2  15      339.71      393.98     39.22 o 
  -7   2  15       18.34        7.97     23.75 o 
  -6   2  15      762.82      850.66     59.42 o 
  -5   2  15     1379.50     1489.10     71.32 o 
  -4   2  15      377.36      373.25     36.61 o 
  -3   2  15      832.16      848.87     36.57 o 
  -2   2  15     1552.86     1583.53     51.56 o 
  -1   2  15      599.06      607.23     27.84 o 
   0   2  15      342.82      355.89     22.48 o 
   1   2  15     1946.28     1959.27     47.86 o 
   2   2  15     1294.11     1315.21     43.96 o 
   3   2  15        0.62        7.43     20.53 o 
   4   2  15       62.35      100.01     28.13 o 
   5   2  15      225.36      274.10     37.42 o 
   6   2  15      146.30      155.75     44.84 o 
   7   2  15       98.23      151.98     35.94 o 
 -11   3  15       85.20       87.90     37.52 o 
 -10   3  15       60.91       74.00     32.12 o 
  -9   3  15       44.33       18.57     30.85 o 
  -8   3  15      383.75      377.86     47.37 o 
  -7   3  15      108.45      105.29     30.24 o 
  -6   3  15        2.87        0.72     29.01 o 
  -5   3  15       41.41       36.55     22.04 o 
  -4   3  15      295.06      283.91     30.94 o 
  -3   3  15      289.40      276.05     26.18 o 
  -2   3  15        1.21       -1.04     15.28 o 
  -1   3  15      211.35      196.91     23.67 o 
   0   3  15      108.47      103.47     26.49 o 
   1   3  15        0.07      -10.10     18.24 o 
   2   3  15       85.40       67.31     23.61 o 
   3   3  15       15.52       -4.23     19.58 o 
   4   3  15      122.60      129.58     30.95 o 
   5   3  15       69.56       54.87     28.22 o 
   6   3  15       50.25       26.71     28.70 o 
 -10   4  15       12.88        4.08     31.68 o 
  -9   4  15      375.44      354.67     46.37 o 
  -8   4  15       12.88       43.44     30.12 o 
  -7   4  15       32.32       17.88     24.01 o 
  -6   4  15       68.00       45.92     25.91 o 
  -5   4  15      182.83      217.05     31.56 o 
  -4   4  15       40.17       60.54     28.24 o 
  -3   4  15     1145.89     1138.21     58.88 o 
  -2   4  15      272.52      212.54     34.18 o 
  -1   4  15       90.89       68.46     27.34 o 
   0   4  15      612.14      609.03     53.42 o 
   1   4  15      722.19      685.69     93.33 o 
   2   4  15      652.37      605.16     55.00 o 
   3   4  15       69.14      102.01     28.66 o 
   4   4  15      181.00      171.11     30.67 o 
   5   4  15      425.10      381.29     42.85 o 
  -9   5  15        0.82        6.75     45.46 o 
  -8   5  15      528.99      474.88     50.59 o 
  -7   5  15     1055.26      920.73     67.16 o 
  -6   5  15      210.54      203.02     43.07 o 
  -5   5  15       52.49       36.17     29.36 o 
  -4   5  15      873.97      834.39     48.50 o 
  -3   5  15      791.19      733.27     52.97 o 
  -2   5  15      204.94      171.06     35.03 o 
  -1   5  15      278.06      315.84     44.90 o 
   0   5  15      349.05      310.84     45.83 o 
   1   5  15       14.64        2.84     28.86 o 
   2   5  15      188.15      158.94     40.28 o 
   3   5  15      259.90      305.24     47.95 o 
   4   5  15        1.83       -1.34     26.74 o 
  -7   6  15        2.75       14.98     34.22 o 
  -6   6  15      265.69      261.45     44.19 o 
  -5   6  15      137.26      108.41     37.29 o 
  -4   6  15        0.45        4.83     28.35 o 
  -3   6  15      194.79      196.73     37.25 o 
  -2   6  15      331.17      301.43     47.70 o 
  -1   6  15       13.64       12.22     29.89 o 
   0   6  15        0.86      -21.89     27.48 o 
   1   6  15      209.86      170.95     52.02 o 
   2   6  15      203.28      173.11     50.37 o 
   3   6  15        0.15      -39.38     39.79 o 
  -3   7  15       17.77      -36.36     41.04 o 
  -2   7  15       20.42       12.88     47.48 o 
  -1   7  15        3.92      -24.52     40.42 o 
 -11   0  16       48.60       12.05     32.09 o 
 -10   0  16     1436.79     1391.39    106.74 o 
  -9   0  16      229.26      236.99     39.46 o 
  -8   0  16      336.57      314.88     39.74 o 
  -7   0  16     1338.45     1549.19     88.38 o 
  -6   0  16     1327.17     1510.70     74.24 o 
  -5   0  16      188.63      208.89     40.59 o 
  -4   0  16     3871.83     4161.13    110.39 o 
  -3   0  16     4362.10     4842.24    146.51 o 
  -2   0  16      849.35      831.24     66.23 o 
  -1   0  16      410.89      409.54     52.97 o 
   0   0  16     4122.56     4356.49    133.15 o 
   1   0  16     3178.68     3366.11    119.97 o 
   2   0  16      182.96      214.08     46.81 o 
   3   0  16     1213.40     1449.99     87.92 o 
   4   0  16      883.50     1039.20     80.02 o 
   5   0  16       75.63       92.81     44.39 o 
   6   0  16     1118.50     1502.98     95.87 o 
 -11   1  16      344.83      325.94     43.34 o 
 -10   1  16       55.55       24.59     29.10 o 
  -9   1  16       40.25       56.47     25.52 o 
  -8   1  16     1111.91     1139.89     51.66 o 
  -7   1  16      190.50      144.14     30.87 o 
  -6   1  16       37.99       46.69     25.11 o 
  -5   1  16      564.59      653.31     40.73 o 
  -4   1  16      790.66      808.82     43.00 o 
  -3   1  16       37.68       45.24     21.53 o 
  -2   1  16      381.41      342.82     32.18 o 
  -1   1  16      472.77      484.46     35.34 o 
   0   1  16        1.33       -2.09     19.26 o 
   1   1  16      432.99      468.70     40.26 o 
   2   1  16      920.22      934.23     42.97 o 
   3   1  16       71.61       96.71     23.76 o 
   4   1  16      166.93      185.77     28.67 o 
   5   1  16      173.37      178.39     35.10 o 
   6   1  16      207.33      301.38     41.15 o 
 -11   2  16       12.37        9.65     33.09 o 
 -10   2  16      152.75      114.81     33.93 o 
  -9   2  16        0.60      -12.93     25.70 o 
  -8   2  16        8.95       29.55     26.31 o 
  -7   2  16      284.75      228.29     42.73 o 
  -6   2  16        7.32       29.09     29.35 o 
  -5   2  16        6.36       19.44     30.38 o 
  -4   2  16      467.44      407.58     40.24 o 
  -3   2  16      111.74      107.67     28.48 o 
  -2   2  16       79.05       69.35     18.26 o 
  -1   2  16       15.16        1.68     15.73 o 
   0   2  16      118.17      104.63     20.52 o 
   1   2  16      718.83      718.98     38.98 o 
   2   2  16       55.98       77.37     21.84 o 
   3   2  16        7.06        8.05     24.06 o 
   4   2  16       33.20       11.95     25.72 o 
   5   2  16        0.12        3.77     25.84 o 
   6   2  16        0.49       -7.27     27.86 o 
 -10   3  16       56.53       44.87     31.41 o 
  -9   3  16      842.56      872.37     94.48 o 
  -8   3  16      896.16      957.32     61.73 o 
  -7   3  16      410.32      366.25     44.55 o 
  -6   3  16      121.09      101.08     35.83 o 
  -5   3  16      957.24     1034.61     66.26 o 
  -4   3  16      807.66      891.93     48.36 o 
  -3   3  16       31.99       25.35     22.10 o 
  -2   3  16     1262.39     1371.61     55.01 o 
  -1   3  16      496.82      479.58     38.31 o 
   0   3  16       35.37       18.02     25.26 o 
   1   3  16     1552.57     1591.47     79.69 o 
   2   3  16     1202.19     1229.45     53.64 o 
   3   3  16      217.35      199.93     31.46 o 
   4   3  16      446.49      403.73     43.18 o 
   5   3  16     1026.36     1196.84     86.12 o 
  -9   4  16      104.67      133.39     37.25 o 
  -8   4  16        4.65       10.74     29.66 o 
  -7   4  16      684.23      664.83     69.61 o 
  -6   4  16      706.82      697.58     48.31 o 
  -5   4  16       12.95       24.56     25.69 o 
  -4   4  16      806.53      781.48     59.95 o 
  -3   4  16     2570.67     2525.82     83.20 o 
  -2   4  16      330.08      290.96     38.98 o 
  -1   4  16      492.24      435.28     50.56 o 
   0   4  16     1032.20      945.69     65.37 o 
   1   4  16      778.66      720.45     60.30 o 
   2   4  16       33.93       21.29     25.59 o 
   3   4  16      549.46      544.61     55.29 o 
   4   4  16      254.06      240.48     43.22 o 
   5   4  16       31.13       48.31     56.42 o 
  -8   5  16       61.58       47.72     52.08 o 
  -7   5  16        1.01       -1.52     34.84 o 
  -6   5  16       32.57       33.40     36.13 o 
  -5   5  16      230.19      190.05     38.67 o 
  -4   5  16       59.47       62.71     27.57 o 
  -3   5  16       82.42       22.92     29.76 o 
  -2   5  16      219.78      138.18     36.00 o 
  -1   5  16      602.93      486.64     54.85 o 
   0   5  16        6.39        4.85     27.43 o 
   1   5  16        2.00       -7.05     28.82 o 
   2   5  16        1.04       10.43     31.89 o 
   3   5  16       42.05       31.42     36.00 o 
  -6   6  16      468.95      384.28     56.36 o 
  -5   6  16       13.72       36.14     33.19 o 
  -4   6  16      665.07      610.89     47.97 o 
  -3   6  16      683.20      641.49     55.82 o 
  -2   6  16       47.70       44.24     33.27 o 
  -1   6  16       19.22       32.40     34.38 o 
   0   6  16      867.60      858.05     69.45 o 
   1   6  16      176.05      173.02     53.55 o 
 -11   1  17        6.37      -15.33     39.51 o 
 -10   1  17      250.02      285.28     41.16 o 
  -9   1  17      528.89      532.85     56.31 o 
  -8   1  17       27.22       15.61     25.32 o 
  -7   1  17       46.10       18.92     26.67 o 
  -6   1  17      347.59      443.56     40.10 o 
  -5   1  17       50.37       72.17     24.90 o 
  -4   1  17        3.59       25.33     22.37 o 
  -3   1  17     1031.91     1146.76     50.09 o 
  -2   1  17      543.19      577.36     39.71 o 
  -1   1  17       15.26       22.31     22.35 o 
   0   1  17     1982.05     2103.98     64.87 o 
   1   1  17      474.21      553.07     44.01 o 
   2   1  17      331.97      334.26     38.26 o 
   3   1  17      205.71      218.23     35.12 o 
   4   1  17      819.37      940.53     57.03 o 
   5   1  17      144.10      153.30     43.06 o 
 -10   2  17       35.27      -27.71     27.71 o 
  -9   2  17       94.91       58.17     31.24 o 
  -8   2  17      659.97      678.53     50.21 o 
  -7   2  17      485.26      437.85     51.94 o 
  -6   2  17       15.85       12.30     31.47 o 
  -5   2  17      649.64      673.82     58.04 o 
  -4   2  17     2618.32     2856.97     98.97 o 
  -3   2  17      224.14      255.08     37.23 o 
  -2   2  17        8.91       22.47     22.22 o 
  -1   2  17      411.87      511.68     32.54 o 
   0   2  17     1228.81     1256.18     48.70 o 
   1   2  17        0.50        2.37     20.16 o 
   2   2  17      779.08      817.03     43.96 o 
   3   2  17      259.68      289.08     38.16 o 
   4   2  17       46.60       47.72     28.99 o 
   5   2  17       34.79       45.19     30.93 o 
 -10   3  17        3.15       32.52     61.51 o 
  -9   3  17       52.04       13.49     28.97 o 
  -8   3  17        0.53       -6.32     29.34 o 
  -7   3  17       10.36       35.28     35.11 o 
  -6   3  17      130.87      141.66     41.69 o 
  -5   3  17       15.11       11.88     31.69 o 
  -4   3  17       72.17      101.11     36.28 o 
  -3   3  17      146.63      118.61     29.03 o 
  -2   3  17       52.12       27.08     25.14 o 
  -1   3  17       16.16       16.88     23.88 o 
   0   3  17      175.53      196.49     41.05 o 
   1   3  17      142.34      133.63     29.21 o 
   2   3  17       25.97       19.68     24.07 o 
   3   3  17       15.37        5.58     26.59 o 
   4   3  17      478.26      502.79     48.50 o 
  -9   4  17        6.91       34.29     56.42 o 
  -8   4  17      466.91      420.19     54.25 o 
  -7   4  17       65.43       69.16     39.83 o 
  -6   4  17       55.54       41.22     36.47 o 
  -5   4  17      335.59      321.06     38.69 o 
  -4   4  17      653.60      638.11     58.43 o 
  -3   4  17       92.04       91.56     27.76 o 
  -2   4  17        0.78        4.40     27.43 o 
  -1   4  17      218.05      207.02     43.66 o 
   0   4  17      311.31      353.41     52.20 o 
   1   4  17       32.89       49.47     35.67 o 
   2   4  17      139.49       93.48     32.41 o 
   3   4  17       78.54       53.09     31.37 o 
  -7   5  17       83.82       62.96     84.88 o 
  -6   5  17      101.73      107.00     41.49 o 
  -5   5  17      453.20      432.62     54.97 o 
  -4   5  17      242.02      252.31     42.25 o 
  -3   5  17      409.31      343.36     45.48 o 
  -2   5  17      425.84      493.81     57.57 o 
  -1   5  17       22.25        1.74     34.41 o 
   0   5  17      266.56      252.75     47.88 o 
   1   5  17      823.25      856.70     70.38 o 
   2   5  17      260.75      216.98     47.42 o 
  -4   6  17       32.50       -3.24     37.51 o 
  -3   6  17      132.96      140.36     66.91 o 
  -2   6  17      106.85       82.70     62.65 o 
 -10   0  18        1.22       14.85     37.29 o 
  -9   0  18      549.09      513.25     58.75 o 
  -8   0  18      543.97      636.96     94.62 o 
  -7   0  18       34.25        8.57     32.37 o 
  -6   0  18      424.52      407.12     56.51 o 
  -5   0  18      913.12      977.38     66.39 o 
  -4   0  18      323.69      333.00     47.41 o 
  -3   0  18      475.03      494.03     76.82 o 
  -2   0  18      864.23      925.59     65.70 o 
  -1   0  18      103.71       95.15     43.07 o 
   0   0  18        2.65       35.70     36.56 o 
   1   0  18     3380.00     3546.66    134.76 o 
   2   0  18      160.51      138.88     49.94 o 
   3   0  18        1.16       -1.97     38.11 o 
   4   0  18      300.52      276.34     57.73 o 
 -10   1  18      355.28      346.10     47.43 o 
  -9   1  18        0.32        8.39     31.50 o 
  -8   1  18       19.47       15.31     30.72 o 
  -7   1  18       12.50        0.43     25.90 o 
  -6   1  18      298.73      332.49     33.69 o 
  -5   1  18      132.77       94.37     27.45 o 
  -4   1  18      348.93      357.43     35.19 o 
  -3   1  18      307.31      296.56     33.24 o 
  -2   1  18       75.63       66.96     25.08 o 
  -1   1  18      918.83      919.49     48.78 o 
   0   1  18       48.61        8.70     25.69 o 
   1   1  18      398.99      399.67     41.81 o 
   2   1  18      153.95      129.18     32.78 o 
   3   1  18      504.18      521.17     46.70 o 
   4   1  18      198.99      201.97     47.02 o 
  -9   2  18       94.46       46.69     36.43 o 
  -8   2  18       15.69       41.53     32.39 o 
  -7   2  18       61.44       26.17     35.03 o 
  -6   2  18        3.41        1.40     33.93 o 
  -5   2  18      257.47      215.05     44.10 o 
  -4   2  18       12.43        3.77     31.68 o 
  -3   2  18       13.71       20.13     27.55 o 
  -2   2  18      169.14      183.77     30.70 o 
  -1   2  18       30.37       -2.60     22.36 o 
   0   2  18        2.00       -4.01     24.23 o 
   1   2  18        0.72       -5.09     25.11 o 
   2   2  18       74.61       65.93     28.70 o 
   3   2  18        2.69        1.90     26.70 o 
   4   2  18        0.43       -2.92     28.04 o 
  -9   3  18       31.29       28.62     35.01 o 
  -8   3  18       67.84       38.95     37.76 o 
  -7   3  18      162.44      219.76     48.31 o 
  -6   3  18      215.73      235.22     46.84 o 
  -5   3  18      186.14      143.12     45.73 o 
  -4   3  18      927.14     1080.29     70.86 o 
  -3   3  18      709.98      659.09     68.17 o 
  -2   3  18       10.06       10.15     22.39 o 
  -1   3  18      521.56      474.19     61.38 o 
   0   3  18     1224.07     1180.52     72.01 o 
   1   3  18      180.21      192.12     35.25 o 
   2   3  18      376.01      359.11     38.76 o 
   3   3  18      927.48      914.52     76.99 o 
  -8   4  18      260.46      317.92     76.68 o 
  -7   4  18        5.56       23.26     45.15 o 
  -6   4  18      482.40      469.79     55.66 o 
  -5   4  18      331.52      279.53     70.73 o 
  -4   4  18       17.33       39.70     34.25 o 
  -3   4  18       18.75      -12.59     25.59 o 
  -2   4  18      494.24      502.87     55.34 o 
  -1   4  18      532.30      499.65     56.86 o 
   0   4  18      163.08      136.19     43.06 o 
   1   4  18      840.91      880.52     70.69 o 
   2   4  18      435.54      452.75     47.74 o 
  -5   5  18        7.32        5.42     37.75 o 
  -4   5  18        0.06      -13.41     34.19 o 
  -3   5  18       70.41       21.34     30.92 o 
  -2   5  18       55.08       21.91     45.00 o 
  -1   5  18        0.12      -16.32     40.71 o 
   0   5  18       10.16      -20.99     50.91 o 
  -9   1  19       17.82       43.76     42.99 o 
  -8   1  19       76.48       50.34     33.95 o 
  -7   1  19       37.03       56.01     28.71 o 
  -6   1  19       25.27       -0.41     22.75 o 
  -5   1  19      658.86      701.53     43.98 o 
  -4   1  19      141.59      122.68     29.17 o 
  -3   1  19       90.78       88.20     27.76 o 
  -2   1  19       16.79       21.82     24.22 o 
  -1   1  19      308.61      323.06     37.08 o 
   0   1  19      147.68      144.52     33.41 o 
   1   1  19      135.42      132.18     33.92 o 
   2   1  19      652.08      678.77     51.76 o 
   3   1  19      259.45      287.11     42.29 o 
  -8   2  19       13.14        3.24     36.37 o 
  -7   2  19      184.67      174.50     41.21 o 
  -6   2  19        8.50      -27.01     33.66 o 
  -5   2  19       54.95       13.34     36.58 o 
  -4   2  19       36.86       42.57     36.57 o 
  -3   2  19      279.73      335.35     37.34 o 
  -2   2  19      121.34       77.35     27.53 o 
  -1   2  19       20.22      -12.88     25.47 o 
   0   2  19      382.37      413.77     43.46 o 
   1   2  19      124.83      129.89     34.11 o 
   2   2  19       13.43      -15.72     33.43 o 
   3   2  19       41.38       -4.05     51.84 o 
  -8   3  19       13.93       20.16     59.01 o 
  -7   3  19        0.22      -23.98     34.62 o 
  -6   3  19        4.31      -32.97     32.97 o 
  -5   3  19       19.97       -1.55     35.56 o 
  -4   3  19        0.52       10.94     35.08 o 
  -3   3  19        2.25        8.86     33.56 o 
  -2   3  19       43.61       34.90     34.49 o 
  -1   3  19        6.53       -1.87     64.62 o 
   0   3  19       20.73       22.24     30.78 o 
   1   3  19       18.13       32.43     33.71 o 
   2   3  19      150.31      141.00     36.21 o 
  -6   4  19       91.40      107.64     90.70 o 
  -5   4  19        1.38       14.16     54.62 o 
  -4   4  19       18.72       12.21     51.56 o 
  -3   4  19      304.28      287.22     49.36 o 
  -2   4  19        2.33       -9.23     31.37 o 
  -1   4  19        0.46      -12.43     42.09 o 
   0   4  19      298.01      301.29     53.23 o 
  -8   0  20      247.01      265.79     58.55 o 
  -7   0  20      162.81      163.82     44.93 o 
  -6   0  20        0.56       34.25     35.99 o 
  -5   0  20      171.61      164.77     44.53 o 
  -4   0  20      514.30      602.37     61.27 o 
  -3   0  20      183.10      205.01     46.44 o 
  -2   0  20        9.68       25.45     35.59 o 
  -1   0  20      732.70      843.22     68.78 o 
   0   0  20       87.26      120.93     50.45 o 
   1   0  20       16.22        7.59     41.25 o 
   2   0  20      431.41      487.05     71.43 o 
  -8   1  20       37.54       54.10     43.71 o 
  -7   1  20        4.13        9.82     27.26 o 
  -6   1  20      149.41      124.71     30.45 o 
  -5   1  20       76.91       91.03     28.83 o 
  -4   1  20        0.85      -10.67     22.17 o 
  -3   1  20       64.01       86.04     29.61 o 
  -2   1  20       50.89       35.28     27.27 o 
  -1   1  20       92.37       82.66     29.61 o 
   0   1  20       98.39      106.63     33.05 o 
   1   1  20      231.24      272.79     41.45 o 
   2   1  20       23.06       39.45     42.09 o 
  -7   2  20       49.65       20.18     45.31 o 
  -6   2  20        3.34       10.68     38.25 o 
  -5   2  20        7.95       11.23     37.22 o 
  -4   2  20       36.85       13.51     37.56 o 
  -3   2  20       25.19        6.97     29.53 o 
  -2   2  20       54.28       38.31     28.24 o 
  -1   2  20      134.11      129.40     35.27 o 
   0   2  20       16.43       49.74     30.57 o 
   1   2  20        1.44       24.06     36.22 o 
  -6   3  20      224.96      230.55     72.00 o 
  -5   3  20      287.81      277.44     51.89 o 
  -4   3  20       21.09       37.10     37.75 o 
  -3   3  20      161.25      138.08     44.38 o 
  -2   3  20      267.11      175.90     93.30 o 
  -1   3  20       15.24       46.20     56.36 o 
   0   3  20       81.62       91.22     63.48 o 
  -6   1  21       75.31       76.50     42.17 o 
  -5   1  21        5.18       19.44     29.56 o 
  -4   1  21      106.84      163.44     32.39 o 
  -3   1  21      341.86      327.65     38.90 o 
  -2   1  21       54.28       29.41     28.95 o 
  -1   1  21        1.63        5.74     29.88 o 
  -5   2  21      151.29      144.62     69.82 o 
  -4   2  21       62.05       51.61     33.43 o 
  -3   2  21       24.76      -13.48     29.57 o 
  -2   2  21       46.00       35.03     29.40 o 
                                                 
